# Supplementary material for: Local and global crosstalk among heterochromatin marks drives DNA methylome patterning in Arabidopsis
Source: Nat Commun. 2022 Feb 14;13:861. doi: 10.1038/s41467-022-28468-5 (PMC8844080; doi:10.1038/s41467-022-28468-5)
Supplement: Supplementary file 4 — Source Data [file 41467_2022_28468_MOESM4_ESM.xlsx]

## Sheet: WGBS_Fig1-4
gene	ori	te	length	Col_mCG	Col_mCHG	Col_mCHH	cc_mCG	cc_mCHG	cc_mCHH	sss_mCG	sss_mCHG	sss_mCHH	F1_mCG	F1_mCHG	F1_mCHH	Col_mCG	Col_mCHG	Col_mCHH	mcc_1_mCG	mcc_1_mCHG	mcc_1_mCHH	mcc_2_mCG	mcc_2_mCHG	mcc_2_mCHH	msss_1_mCG	msss_1_mCHG	msss_1_mCHH	msss_2_mCG	msss_2_mCHG	msss_2_mCHH	mF1_1_mCG	mF1_1_mCHG	mF1_1_mCHH	mF1_2_mCG	mF1_2_mCHG	mF1_2_mCHH	met1-1_mCG	met1-1_mCHG	met1-1_mCHH	mi_1_mCG	mi_1_mCHG	mi_1_mCHH	mi_2_mCG	mi_2_mCHG	mi_2_mCHH	ibm1_1st_mmCG	ibm1_1st_mmCHG	ibm1_1st_mmCHH	ibm1_2nd_mCG
AT1G01010	+	0	2268	0.0394026	0.00335442	0.00410887	0.0411554	0.00272951	0.00355684	0.0270309	0.00351022	0.00319599	0.0300872	0.00385902	0.00386588	0.0197926	0.00130548	0.00277668	0.00730412	0.00366468	0.00493353	0.00832073	0.00707786	0.00367703	0.00624291	0.00424448	0.00509276	0.000621504	0.00322061	0.00330842	0.00579557	0.00538358	0.00348571	0.00273723	0.00403769	0.00522682	0.0018018	0.00314301	0.00306146	0.00189573	0.0662252	0.00850899	0.00488202	0.0900563	0.013183	0.0388848	0.0044096	0.0043734	0.045007
AT1G01020	-	0	2809	0.0592396	0.00297137	0.00397458	0.0571195	0.00259355	0.00375606	0.0761201	0.00237708	0.00414524	0.0567578	0.00420119	0.00425697	0.0535966	0.000796813	0.00309423	0.0384615	0.0052459	0.00621891	0.0413136	0.00803461	0.00382125	0.0189474	0.00707965	0.00490807	0.0234987	0.00583864	0.00429064	0.0167516	0.0038478	0.00463759	0.0566182	0.00493274	0.00517392	0.00151668	0.00249922	0.00249932	0.00537634	0.0112583	0.00666516	0.00357569	0.00690131	0.00387738	0.115339	0.00358938	0.00411734	0.109428
AT1G01030	-	0	2065	0.00631784	0.00724095	0.00479684	0.0034185	0.00465793	0.00363866	0.00336852	0.00230415	0.00261922	0.00303398	0.00348432	0.00314933	0.00298211	0.0030349	0.00481272	0.00573477	0.00323974	0.00518749	0.000931966	0.00396301	0.00657895	0.00407213	0.00425894	0.00418739	0.0033389	0.00692641	0.0115825	0.00247678	0.00956023	0.00427704	0.00499168	0.00415282	0.00470201	0.00136924	0.00209644	0.0025699	0.00557103	0	0.00227838	0.00734619	0.00401606	0.00583027	0.00287356	0.00277778	0.00267797	0.00238949
AT1G01040	+	0	8081	0.560966	0.00417408	0.00394918	0.59965	0.00359421	0.00360852	0.57062	0.00386967	0.00418745	0.57564	0.00474423	0.00361149	0.579486	0.003367	0.00342844	0.0628448	0.00612113	0.00526296	0.0915061	0.00353226	0.00478655	0.0566097	0.00588312	0.00541313	0.08131	0.0049267	0.00494546	0.0527581	0.00762158	0.00529812	0.0722601	0.00786939	0.00522172	0.00928188	0.00380646	0.00284186	0.0181369	0.024263	0.00322994	0.0048287	0.0078125	0.003663	0.58119	0.236198	0.027945	0.576692
AT1G01046	+	0	206	0.393103	0.00350877	0.00502403	0.00355872	0.0018018	0.00442282	0	0.00182815	0.00265018	0.00343643	0.00862069	0.00186066	0.452381	0	0.0014556	0	0	0.00294985	0.0208333	0	0.0026178	0.0147059	0.04	0.0326409	0.0615385	0.00757576	0.00270027	0	0.00666667	0.00505476	0	0	0.0015361	0.0104167	0	0.00507292	0	0.0123457	0.00516351	0.0181818	0	0.00319489	0.210526	0.131579	0.0210016	0.72
AT1G01050	-	0	1983	0.136273	0.00458221	0.00400489	0.128205	0.00327233	0.00310309	0.144578	0.00294618	0.0034395	0.122105	0.00451964	0.00352813	0.147287	0.00618375	0.00309717	0.0357143	0.0119048	0.00807658	0.0578231	0.0105332	0.0100014	0.0306306	0.00834202	0.00891914	0.031483	0.00412844	0.0044843	0.043273	0.0211663	0.00562963	0.035744	0.0328195	0.0070922	0.00445682	0.001909	0.00261817	0.00392157	0.0161663	0.00300672	0.00441176	0.0461912	0.00340136	0.139889	0.110229	0.00715092	0.141892
AT1G01060	-	0	4492	0.107539	0.00371942	0.0039587	0.107708	0.0032424	0.00339649	0.088245	0.00279888	0.00323607	0.0996906	0.00423816	0.00351502	0.117996	0.00378788	0.00351563	0.0200501	0.0043235	0.00465886	0.0215232	0.00504626	0.00435027	0.0103886	0.00961735	0.00529258	0.0121442	0.00315395	0.00470823	0.0113887	0.00531007	0.00556914	0.016758	0.00536193	0.00812191	0.00111514	0.00216732	0.00249991	0.000662691	0.00418556	0.00203633	0.00268998	0.00379965	0.00394328	0.12013	0.0249252	0.00353179	0.132392
AT1G01070	-	0	2192	0.00450704	0.00334946	0.00379562	0.00244342	0.00308483	0.00360712	0.00449356	0.00170569	0.00392048	0.00401859	0.00333834	0.0034199	0.0025641	0.00540541	0.00428234	0.00353857	0.001002	0.00489786	0.0029347	0.00296736	0.00460371	0.011813	0.00817439	0.00794552	0.00250156	0.00560448	0.00602028	0.00603248	0.00746269	0.00957525	0.00324149	0.00436681	0.00564292	0.00426591	0.00236072	0.00341318	0.00232739	0	0.00229792	0	0.00113122	0.00500683	0.00264784	0.00581395	0.0032833	0.0286344
AT1G01073	+	0	110	0.849711	0.823529	0.720235	0.877193	0.600198	0.609432	0.543269	0.378604	0.465148	0.833333	0.770216	0.678485	1	0.821053	0.706587	0.05	0.0124481	0.0195599	0.241379	0.0747126	0.0983607	0	0.00316456	0.00589391	0	0	0.00749064	0.351852	0.352239	0.284946	0.581818	0.6	0.504488	0.431034	0.607629	0.412903	0.592593	0.716867	0.531835	0.25	0.516129	0.310811	0.458333	0.0875912	0.0202429	0.794118
AT1G01080	-	0	1723	0.00381402	0.00343643	0.00321097	0.00319435	0.00321716	0.00437467	0.00696802	0.00246072	0.00376366	0.00568643	0.00286533	0.00406261	0.00952381	0.00386598	0.00237969	0.00566572	0.00591716	0.00280778	0.00532481	0.00584795	0.00299809	0.010929	0.0109748	0.0102773	0.00186567	0.00454841	0.00482	0.00765697	0.00786164	0.00821815	0.0058309	0.00560399	0.00560299	0.00164406	0.00306346	0.00263478	0.00308325	0.00215517	0.00369942	0.00445931	0.00352113	0.00579405	0.00539374	0	0.00505689	0.00661376
AT1G01090	-	0	1801	0.0262461	0.003848	0.00392241	0.0223313	0.00293351	0.00347547	0.134236	0.00447384	0.00346426	0.0739527	0.00378501	0.00319892	0.0735294	0.0031185	0.00516866	0.0143488	0.0184758	0.0169707	0.00847458	0.00970874	0.00433231	0.0123355	0.00505334	0.00392727	0.013296	0.01319	0.0121951	0.00956938	0.008726	0.0096984	0.00451467	0.00202532	0.00455864	0.00236546	0.00397614	0.00248353	0.00339559	0.00761697	0.00380022	0.0027972	0.00802855	0.00383417	0.0528846	0.00165017	0.0030127	0.0687023
AT1G01100	-	0	1124	0.00352361	0.00300231	0.00355285	0.0021561	0.00305738	0.00381656	0.00370048	0.00402414	0.00304453	0.00360144	0.00184805	0.00317334	0	0.00487013	0.00313199	0.00301811	0.00417973	0.00625178	0.00668896	0.00242424	0.0031407	0.00511509	0.00316857	0.00379747	0.00346021	0.00454545	0.004658	0.00724055	0.00176523	0.00466309	0.0070922	0.00317209	0.00460211	0.00151592	0.000492854	0.00247958	0	0.00445765	0.00121605	0.002442	0.00249688	0.00522466	0.00350058	0.00123609	0.00603015	0.00290698
AT1G01110	+	0	2453	0.0238964	0.0038782	0.00385854	0.00527009	0.00285266	0.00347647	0.0518813	0.00464223	0.00372368	0.0303914	0.0039555	0.0039399	0.0426136	0.00394477	0.0026	0.0070035	0.00503461	0.0055	0.0143284	0.00923788	0.0107271	0.0101964	0.00655903	0.00861987	0.0106033	0.00376648	0.0038523	0.0101505	0.00601017	0.00349393	0.0143258	0.00823045	0.0108776	0.00229124	0.00312609	0.0023228	0.00331565	0.000857633	0.00351641	0.00331126	0.00254022	0.00283242	0.0315209	0.00590551	0.00392964	0.0135028
AT1G01115	+	0	116	0.00232019	0.00176367	0.00233427	0.004662	0.00806452	0.00886525	0.0132325	0.00879765	0.00618982	0.00238095	0.00896057	0.00340633	0	0	0	0.0142857	0	0.0153453	0	0	0.00552486	0	0	0	0	0	0	0.00775194	0.0542169	0.0251256	0.01	0.0243902	0.0102249	0.00645161	0.00966184	0.00511509	0.0142857	0.146067	0.0254237	0	0	0	0	0	0.00223214	0
AT1G01120	-	0	1898	0.00433929	0.00236705	0.00337311	0.0036737	0.00414997	0.00324294	0.00365726	0.00292765	0.00346843	0.00348888	0.0033095	0.00372069	0.00458716	0.00292398	0.00255265	0.00392927	0.00509461	0.00518457	0.0075	0.0046225	0.00381098	0.00441276	0.00209205	0.00449078	0.0053267	0.0027027	0.00411965	0.00373552	0.00174014	0.00307167	0.00451807	0.00913764	0.00339528	0.00188147	0.00325497	0.00308783	0.00334728	0.00128205	0.0035447	0.000588582	0.00375587	0.00427579	0.00422705	0.00267142	0.00426621	0.001443
AT1G01130	-	0	1906	0.00275249	0.00413839	0.00371409	0.00272765	0.00390816	0.00420989	0.00315956	0.00264356	0.00346996	0.00186846	0.00220686	0.00337064	0.0052356	0.000960615	0.00326597	0.0062333	0.00666223	0.0119743	0.00545852	0.00506757	0.00463392	0.00626118	0.0113234	0.0117227	0.0157618	0.011984	0.0111005	0.00133601	0.00273075	0.00494326	0.00438048	0.00983284	0.00879831	0.0030303	0.00992966	0.00256148	0.00427807	0.00255754	0.0029835	0.00630915	0.0113122	0.00362379	0.00201613	0.00586756	0.00265756	0.00612245
AT1G01140	-	0	3459	0.00404896	0.00352304	0.00378505	0.00840559	0.00338368	0.00361827	0.00322224	0.00342978	0.00378925	0.00392408	0.00316156	0.00359389	0.00863465	0.0020284	0.004371	0.00215239	0.00263043	0.00400285	0.00581135	0.00516573	0.00472942	0.003267	0.00385071	0.00405654	0.0051957	0.00504891	0.00470916	0.00253004	0.00306091	0.00399027	0.00978747	0.00625815	0.00678683	0.00249943	0.000856531	0.00310205	0.00198118	0.0165889	0.00218436	0.00395062	0.010989	0.00262972	0.0205617	0.00979381	0.00895904	0.00376223
AT1G01150	-	0	2023	0.13356	0.00376333	0.00486553	0.109652	0.00465477	0.00417135	0.137628	0.00322451	0.00368229	0.0883103	0.00350877	0.00328326	0.160659	0.00774194	0.00313827	0.0164051	0.00379507	0.00421774	0.0102282	0.0103627	0.01122	0.0190859	0.00332889	0.00513714	0.0265174	0.00638751	0.0077212	0.0165955	0.00786925	0.00340999	0.0280228	0.0130124	0.0109058	0.0166216	0.0082205	0.0028393	0.0061674	0.0671296	0.00291404	0.00088574	0.00330396	0.00394024	0.158887	0.0215176	0.00537022	0.137029
AT1G01160	+	0	1757	0.0113676	0.00215789	0.00385142	0.00306853	0.00332042	0.00286508	0.00239726	0.00245376	0.00368545	0.0033557	0.00392927	0.00383877	0.00587084	0.00409417	0.00363813	0.0039267	0.00544218	0.0037415	0.0102339	0.0124224	0.0145914	0.00566251	0.00405797	0.00374272	0.00741525	0.00568182	0.00413337	0.0100457	0.0124224	0.0106079	0.00669216	0.00591133	0.00474327	0.00138793	0.00217391	0.00231998	0.00202429	0.0114703	0.00340384	0.00160514	0.0131234	0.00269374	0.00562588	0.00149142	0.00343146	0.0025
AT1G01170	-	0	806	0.012011	0.00242277	0.00366026	0.00360065	0.0026004	0.00471921	0.00458321	0.00293255	0.00392714	0.0023172	0.00279851	0.003528	0.00375235	0.00344234	0.00396127	0.0102041	0.00127389	0.00742741	0.00165017	0.0028777	0.00188822	0.00355872	0.00507099	0.00456253	0.00453515	0.00208768	0.00331925	0.00821355	0.00899281	0.00757761	0.00455581	0.00522466	0.00646249	0.00225904	0.00132626	0.00312443	0	0.00167224	0.00475984	0.0043956	0.0040568	0.00319489	0	0.00162866	0.00356347	0
AT1G01180	+	0	1175	0.00376103	0.00513215	0.00712213	0.00314843	0.00308246	0.00412477	0.0035822	0.00288369	0.00413264	0.00369731	0.00309392	0.0037672	0.00558659	0	0.00607112	0.00270124	0.00311526	0.00363108	0.02457	0.020214	0.0134083	0.00247893	0.00760778	0.00390273	0.00680272	0.00250627	0.00405996	0.0019802	0.0042796	0.00806871	0.0164626	0.0145817	0.00944182	0.00117371	0.00346741	0.00371747	0.0037594	0.0109649	0.00377074	0.00134138	0.00773196	0.00452489	0.00369549	0.00529801	0.00424528	0.00168492
AT1G01183	-	0	100	0.0041841	0.00320513	0.00514259	0	0	0.00386598	0.121673	0.0283286	0.0213043	0.00980392	0.00247525	0.00191424	0	0.0147059	0.00819672	0	0	0.00187266	0.0465116	0	0.00276243	0	0	0.00344828	0	0.020202	0.00327869	0	0	0	0.0116279	0	0.00417827	0	0.0147059	0.00319829	0	0	0.00212314	0	0.0169492	0	0	0	0	0
AT1G01190	-	0	1819	0.00406362	0.00256269	0.00419684	0.00847458	0.00318471	0.00354408	0.00893683	0.00290627	0.00391079	0.00812674	0.00451031	0.00424344	0.00504323	0.00110254	0.00463076	0.00475511	0.00698216	0.00280007	0.00608519	0.00165563	0.00404858	0.00316901	0.00378378	0.00526925	0.00730594	0.00292184	0.00788194	0.00183016	0.00518135	0.00449854	0.00428878	0.00509915	0.00439333	0.00137855	0.0025974	0.00195032	0.00232378	0.00117786	0.00200516	0.00507614	0.00213447	0.00311751	0.0108827	0.0111836	0.0081353	0.00199402
AT1G01200	-	0	1698	0.00262767	0.00232333	0.00361024	0.00319217	0.00259644	0.00391416	0.00276035	0.00301084	0.00365992	0.00412776	0.00451581	0.00373099	0.00362319	0.00587372	0.00366122	0.00165746	0.00187793	0.00359583	0.00200938	0.0022779	0.00433168	0.00169707	0.00379939	0.00430376	0.00503778	0.00514139	0.00614924	0.00438247	0.00208189	0.00463657	0.0130134	0.0114017	0.010904	0.00274056	0.0010582	0.0024536	0.00268276	0	0.00199651	0.00410678	0.00242424	0.00260911	0.00153846	0	0.00393391	0
AT1G01210	+	0	847	0.00136986	0.0044531	0.00396529	0.004375	0.00261506	0.00387334	0.00178571	0.00257533	0.00366997	0.00115407	0.0053554	0.00305323	0	0.00312989	0.00306883	0.00268097	0.00592417	0.00492308	0.00724638	0.00462963	0.00354052	0	0.0048216	0.00544465	0.0025	0.00520833	0.00337838	0.00766284	0.00540123	0.00783447	0.00739372	0.00729335	0.0045672	0	0.00210231	0.00285823	0	0.00455235	0.00394166	0	0.00374532	0.00402414	0.00803213	0	0.00179131	0
AT1G01220	+	0	4275	0.358194	0.00396017	0.00426119	0.33101	0.00300332	0.00373056	0.387606	0.0031348	0.0037843	0.365065	0.00354721	0.00384495	0.320796	0.00716332	0.00503432	0.0453887	0.00282413	0.00539367	0.0786096	0.00750577	0.00865736	0.0348337	0.00495344	0.00452995	0.0542665	0.00362173	0.00458422	0.0395856	0.00535885	0.00480648	0.0411302	0.00838415	0.00758364	0.00572675	0.00835694	0.00208862	0.00561798	0.0847712	0.00349888	0.004158	0.0477928	0.00473979	0.350535	0.0707071	0.00679147	0.339946
AT1G01225	+	0	1420	0.0037111	0.00495427	0.00402556	0.00242204	0.00424383	0.00307157	0.00414692	0.0022927	0.00377066	0.00391294	0.00339916	0.00385637	0.0144928	0	0.00542083	0.00240096	0.00429553	0.00420757	0.0110957	0.0096238	0.0167239	0.000951475	0.00380952	0.00513841	0	0.0049505	0.00395431	0.00549954	0.00550459	0.00453408	0.00306435	0.00401338	0.00517598	0.00139762	0.00328793	0.00223187	0.00343643	0.00625	0.00404507	0.00144928	0.003996	0.00390117	0.00146628	0.0076555	0.00370096	0.005386
AT1G01230	+	0	1784	0.0883907	0.00510959	0.00371367	0.0614905	0.00377511	0.0034195	0.0730994	0.00514557	0.0034898	0.0757184	0.00370017	0.00341021	0.0813953	0.00315457	0.00346373	0.00897666	0.00357143	0.00378462	0.00913242	0.0052592	0.00409836	0.00319693	0.0054672	0.00407911	0.00972898	0.00269542	0.00492611	0.00886918	0.00647948	0.00359712	0.00667557	0.0044955	0.00552972	0.00338553	0.00300903	0.00307351	0	0.00537634	0.00322906	0.00628931	0.00726392	0.00442033	0.0733272	0.00219941	0.00360425	0.078125
AT1G01240	+	0	1940	0.0309688	0.00231523	0.00375277	0.0336328	0.00324517	0.00411722	0.0036129	0.00471698	0.00363396	0.0292426	0.00267296	0.00323581	0.0357143	0.0100629	0.0026455	0.00105042	0.0053681	0.00514179	0.00990099	0.015873	0.00966996	0.000960615	0.00508259	0.00488268	0.00402414	0.00391645	0.00497713	0.00334169	0.00366524	0.00429133	0.000869565	0.00581058	0.00498662	0.00340909	0.00225141	0.0019471	0.00429185	0.0245098	0.00415196	0.00746269	0.0152439	0.00294737	0.0976331	0.00531915	0.00313059	0.0239726
AT1G01250	-	0	839	0.00194081	0.00598425	0.00529045	0.0020803	0.00325115	0.00391692	0.00357536	0.00471698	0.00620417	0.00455581	0.00410172	0.00252549	0.00464396	0.00402414	0.0038961	0.00328228	0.00992908	0.00571701	0.00725389	0.00275482	0.00373308	0.00254022	0.007431	0.00703964	0.00450789	0.00491159	0.00480591	0.00504414	0.00323887	0.00628751	0.00515844	0.00461255	0.00552295	0.00299222	0.00235479	0.00141163	0.00297177	0	0.000668003	0.00758725	0.00788955	0.003367	0.00120192	0.00319489	0.00281057	0
AT1G01260	+	0	2663	0.130082	0.003348	0.00376855	0.170014	0.00364861	0.00356635	0.113907	0.00346569	0.00343871	0.118077	0.00417432	0.00391198	0.106468	0.0047138	0.00488599	0.0179294	0.00926672	0.00806858	0.0334996	0.0178739	0.0185376	0.014849	0.00666223	0.00522702	0.0315893	0.00961538	0.0122134	0.0152935	0.00605096	0.00381876	0.0147059	0.00653789	0.00380369	0.00176118	0.00201703	0.00285589	0.00671704	0.00709995	0.00313738	0.0028169	0.0113529	0.00211805	0.169297	0.0161448	0.00473861	0.138493
AT1G01270	-	0	71	0.00369686	0.00843882	0.00341103	0.00220264	0.00260417	0.0027027	0.00221239	0.00248139	0.00216763	0	0.00655022	0.000593472	0	0	0.00343643	0	0	0.00319489	0	0.012987	0	0.0123457	0	0.00195695	0.0175439	0.03125	0.00550964	0.0337079	0.0451613	0.034965	0.00925926	0	0.00274725	0.00537634	0	0.0015748	0	0	0.0047619	0	0	0	0	0	0.00701754	0
AT1G01280	+	0	1684	0.007125	0.00318471	0.00373198	0.00368171	0.00281629	0.00374834	0.0031109	0.00408831	0.0037649	0.00314753	0.002766	0.00324378	0.00334169	0.0046729	0.00284091	0.00233236	0.00503525	0.00532117	0.0031348	0.00343249	0.00547334	0.00371134	0.00362582	0.00343053	0.0244969	0.0175159	0.0190864	0.00336276	0.0021978	0.00422357	0.00255232	0.0028169	0.00538288	0.00249238	0.0014918	0.00318348	0.00695652	0.00452489	0.00350088	0.00270453	0.00121803	0.00418507	0.00549828	0	0.00352645	0.00361664
AT1G01290	+	0	1822	0.00316706	0.00392571	0.0039559	0.00291859	0.00281523	0.0028697	0.00326584	0.00243823	0.00349595	0.00255582	0.0039968	0.00356093	0.00204082	0.00412371	0.00149063	0.00425834	0.00664452	0.00436237	0.00821693	0.00308642	0.00612177	0.00601202	0.00491099	0.00997899	0.00253485	0.00678175	0.00413482	0.00794045	0.00785855	0.00588053	0.00335196	0.00266809	0.00405041	0.00242522	0.00160578	0.00281713	0.00102354	0.0315582	0.00455149	0.00434405	0.00403877	0.00341964	0.0191571	0.00790167	0.00225861	0.0202977
AT1G01300	+	0	1821	0.00291311	0.00416667	0.00439511	0.00354511	0.00322176	0.00346495	0.00320736	0.00407387	0.00419748	0.00277306	0.00417101	0.00368376	0.00261952	0.00127714	0.00148441	0.00306435	0.00648929	0.00318627	0.00484731	0.00382044	0.00442327	0.00446828	0.00814901	0.00458716	0.0036323	0.00262055	0.00417101	0.00862895	0.00664251	0.00729217	0.00287522	0.00163666	0.00384862	0.00244151	0.00240577	0.00261257	0.00334448	0.00247831	0.00186306	0.00223214	0.00198216	0.00113679	0.0309783	0.035824	0.0256304	0.0019802
AT1G01305	+	0	600	0.00271444	0.00177936	0.00403822	0.00308325	0.00517241	0.0032816	0.00464037	0.00539707	0.00455713	0.00691057	0.00195567	0.00369054	0	0.005	0.00223589	0.0047619	0	0.0043592	0.00771208	0.00408163	0.00410397	0.00183824	0.00847458	0.00238024	0.00595238	0.0158228	0.00468698	0.00905797	0.011976	0.00193611	0.00480769	0.00260417	0.00333434	0.00476948	0.00547945	0.0011611	0.01	0	0.00493963	0.0144404	0	0.0018018	0	0.00529101	0.00338983	0
AT1G01310	+	0	976	0.00358709	0.00211238	0.00416104	0.00313087	0.00264288	0.0042341	0.00295913	0.0027027	0.00366185	0.00408104	0.00436545	0.00311999	0.00214592	0.00410678	0.00239091	0.00246103	0.00167504	0.00598527	0.00394322	0.00557621	0.00343474	0.00378378	0.00449438	0.00451176	0.0163537	0.0182529	0.020989	0.00383509	0.00285987	0.00358819	0.00442233	0.00238379	0.00433189	0.00330715	0.00346921	0.00282686	0.00293542	0.0045045	0.00312337	0	0.00888889	0.00385109	0.0113744	0.0137255	0.0222222	0
AT1G01320	-	0	9510	0.303875	0.00388246	0.00389382	0.316219	0.00372202	0.00349435	0.297686	0.00347636	0.00394018	0.312352	0.00335696	0.00360702	0.284736	0.0031109	0.0038717	0.04355	0.00605789	0.00654784	0.0479668	0.00403497	0.00401441	0.0242767	0.00463997	0.00599265	0.0405559	0.00523909	0.00571697	0.037234	0.00638787	0.00517437	0.0358782	0.00596454	0.00550719	0.00390153	0.00391143	0.00309202	0.00577367	0.0136	0.00301512	0.00462379	0.00279042	0.00324065	0.3133	0.113727	0.0151788	0.318168
AT1G01340	-	0	3503	0.117146	0.00424109	0.0038219	0.115599	0.00409898	0.00343886	0.130586	0.00310377	0.00383915	0.122771	0.00336429	0.00350571	0.117986	0.0040965	0.00367309	0.0220459	0.00726744	0.00600858	0.0303749	0.00584567	0.00527225	0.0244208	0.0042061	0.00506521	0.031746	0.00701656	0.0100678	0.0247799	0.00860832	0.00705444	0.0182846	0.00490196	0.00460736	0.00938215	0.00506791	0.00352436	0.011745	0.0202578	0.00413538	0.00679502	0.00926784	0.0034188	0.168175	0.0149846	0.00452908	0.120086
AT1G01350	+	0	2038	0.313862	0.00353357	0.00360472	0.32328	0.00237982	0.00341428	0.314083	0.00355753	0.00328319	0.304425	0.00374091	0.00346991	0.270056	0.00185014	0.00469484	0.0448859	0.0010846	0.00330507	0.0610039	0.00410557	0.00448847	0.0285714	0.00593607	0.00519031	0.0480704	0.00470219	0.00448796	0.033241	0.004363	0.00375213	0.0490099	0.00612323	0.00635246	0.0084453	0.00185874	0.00219817	0.00544465	0.00540906	0.00260951	0.00598802	0.0101744	0.00242964	0.276155	0.050152	0.0157047	0.25125
AT1G01355	+	0	1055	0.00478873	0.00416233	0.00383022	0.00619021	0.00335224	0.00310683	0.00493259	0.00339401	0.00490332	0.00456621	0.00365047	0.00314052	0.0064	0	0.00606586	0.00645161	0.0037831	0.00542636	0.0052356	0.002849	0.00662544	0.00290416	0.005	0.00345561	0.00933707	0.00868056	0.00940786	0.00156617	0.00745712	0.00463167	0.0123239	0.00986842	0.00765243	0.00120773	0.00266951	0.00319865	0	0.0331825	0.00323326	0.010101	0.110092	0.00271125	0.0174419	0.00504414	0.0032077	0.0149254
AT1G01360	+	0	1212	0.00367024	0.00439205	0.00378626	0.00301122	0.00522794	0.00303131	0.00183599	0.00460494	0.00370547	0.00144265	0.00299345	0.00272561	0.00361011	0.0013624	0.00252252	0.00232829	0.00793651	0.00389914	0.00139082	0.00226244	0.00539313	0.0035524	0.00593912	0.00600542	0.00315789	0.00642792	0.00445487	0.00482625	0.0063593	0.00896207	0.00518135	0.00797872	0.00453721	0.00318471	0.00356083	0.0025978	0.00159744	0.00127714	0.00277778	0.00261097	0.00380711	0.00365691	0.00628931	0.0125174	0.00473588	0
AT1G01370	+	0	2120	0.00349522	0.00288401	0.00353128	0.0030183	0.00446318	0.00358331	0.00265957	0.00268489	0.00353406	0.00285331	0.0028436	0.00372495	0.00626566	0.00555556	0.00277104	0.00333611	0.00609756	0.00349781	0.000963391	0.00489297	0.00565829	0.00200803	0.00554017	0.0046875	0.00570704	0.00356824	0.0055509	0.00301932	0.00493421	0.00548837	0.00397088	0.00736568	0.00470069	0.0019685	0.00450161	0.00226021	0.00125471	0.0293896	0.00382759	0.00535906	0.0216362	0.00362702	0.00929152	0.00769823	0.00280899	0.00120048
AT1G01380	+	0	789	0.00629845	0.00199402	0.00422022	0.00467071	0.00293399	0.00352561	0.000920387	0.00403587	0.00288345	0.002792	0.00320513	0.00366232	0.0030303	0.00287356	0.00265534	0.00215054	0.00212766	0.00642202	0.00510204	0.00478469	0.00475737	0.00331126	0.00518135	0.00472175	0.0046225	0.00338409	0.00362438	0.00160772	0.00315956	0.00446735	0.00153846	0.00763359	0.00561964	0.00473037	0	0.00375626	0	0.00907029	0.00363802	0	0	0.000536769	0	0.00274725	0.00517331	0
AT1G01390	-	0	1686	0.00449653	0.00307865	0.00443229	0.0119004	0.00469136	0.00475758	0.00529101	0.00444303	0.00398594	0.00499939	0.00200753	0.00447398	0.00535714	0.00163666	0.00444198	0.003125	0.00362319	0.00397323	0.00236407	0.00247831	0.00543478	0.00322135	0.00463822	0.00586033	0.00754885	0.0100733	0.0101161	0.00371901	0.00343643	0.00704005	0.00544712	0.00438982	0.00647096	0.00343643	0.00360144	0.00268097	0.00447427	0.0019685	0.0023948	0.00198282	0.0041958	0.00391485	0.00831025	0.0027137	0.00517086	0.000818331
AT1G01400	-	0	1521	0.00418897	0.00357569	0.00411942	0.00277659	0.00206884	0.00469012	0.0106157	0.0040633	0.00358793	0.0101031	0.00294659	0.00327843	0.00222469	0.00391773	0.00696106	0.00201005	0.00277521	0.00367572	0.00386473	0.00184672	0.00657895	0.0110063	0.0111549	0.0151075	0.00392157	0.00401875	0.00553532	0.0025641	0.00392817	0.00420489	0.00492958	0.00752823	0.00548678	0.000538503	0.00368834	0.0027403	0	0.0159902	0.00694444	0.004	0.00123916	0.00242001	0.00283688	0.00262123	0.0032591	0
AT1G01410	+	0	1085	0.0402902	0.00493052	0.00436359	0.0490939	0.00194099	0.003861	0.0659105	0.00437956	0.00351375	0.0449858	0.00276434	0.00406889	0.0391265	0.00431965	0.00511586	0.00170358	0.00397614	0.00379198	0.00294695	0.00238663	0.00601837	0.0103722	0.00446429	0.00667206	0.0248756	0.012945	0.0171098	0.0154362	0.0140845	0.0119097	0.00982801	0.00357143	0.00604839	0.00176913	0.0010142	0.00187699	0.00113379	0.00966184	0.00234427	0.0035545	0.00262467	0.00220507	0.0934685	0.00742574	0.00477766	0.0696452
AT1G01420	-	0	1519	0.00322872	0.00303183	0.00502813	0.00263193	0.00307456	0.00342333	0.00327052	0.00149835	0.00409028	0.00189081	0.00487692	0.00315053	0.00268336	0.0101695	0.00556745	0.00807382	0.00551268	0.00857219	0.00738255	0.00913838	0.00453368	0.00177069	0.00364299	0.00411434	0.00439078	0.00214823	0.00542942	0.00432588	0.00507246	0.00410788	0.00349243	0.00868193	0.00434454	0.0032391	0.00117302	0.00202488	0.00303951	0.00207469	0.00563525	0.00149813	0.0030349	0.00441767	0.00415512	0.00395778	0.00418545	0.00107643
AT1G01430	-	0	1854	0.00211178	0.0023559	0.00373395	0.00310278	0.00231985	0.00434946	0.00382966	0.0035306	0.003189	0.00352541	0.00315457	0.00389425	0.0036036	0.00389105	0.00331295	0.00486027	0.00597213	0.00467038	0.00327011	0.00575954	0.00424903	0.0125923	0.0109005	0.00856011	0.00518732	0.00331126	0.00369686	0.0119522	0.00610066	0.00689386	0.00353001	0.00681818	0.0054247	0.00202497	0.000395413	0.00272537	0.00287356	0.00319234	0.00225087	0.00520382	0.00285171	0.00124969	0.00393391	0.00465549	0.00440938	0.00129702
AT1G01440	-	0	2716	0.35174	0.00594658	0.00416837	0.322211	0.00349618	0.00364822	0.338468	0.00400216	0.0035573	0.345832	0.00403972	0.00401352	0.286348	0.00453074	0.00302928	0.0249053	0.0103348	0.0106862	0.0347705	0.00324675	0.00601988	0.0320427	0.00752137	0.00747413	0.0395349	0.00346981	0.00452578	0.0196672	0.0044405	0.00627684	0.04465	0.00923788	0.0075964	0.00309119	0.00208914	0.00251604	0.00357398	0.00262605	0.00293624	0.00591279	0.0413177	0.00465983	0.363715	0.105007	0.0156545	0.369835
AT1G01448	+	0	2820	0.211981	0.0047799	0.00457907	0.242203	0.00413262	0.00309911	0.214465	0.00349689	0.00342699	0.213843	0.00434282	0.00309801	0.248092	0.00418994	0.00455137	0.0575275	0.00750552	0.00877385	0.0732394	0.0143663	0.0115774	0.0546476	0.00590784	0.00728664	0.0516908	0.00447504	0.00458984	0.0430318	0.00510762	0.00420521	0.0464611	0.00404606	0.00537516	0.00418556	0.00251636	0.00306583	0.0111684	0.00416667	0.0023977	0.00402253	0.00404157	0.00220507	0.249188	0.0485143	0.00669456	0.254818
AT1G01450	-	0	1412	0.220008	0.00405922	0.00380635	0.207957	0.00522711	0.00331336	0.171273	0.00420345	0.00353641	0.200553	0.00449749	0.00350771	0.210526	0.00516129	0.00427481	0.0300136	0.00981997	0.0132186	0.028754	0.0145773	0.0104762	0.0218818	0.00367107	0.00509756	0.0168776	0.00325521	0.00579524	0.0164103	0.00596026	0.00430897	0.0341232	0.00285063	0.00607727	0.00247117	0.00339147	0.00289471	0.00547445	0.00616523	0.00163506	0.00381679	0.00453001	0.0020649	0.252546	0.0671642	0.00712801	0.290237
AT1G01453	-	0	1253	0.00282309	0.0045045	0.0050626	0.00329655	0.00235546	0.00397614	0.00248098	0.00382068	0.00441609	0.00373809	0.00288861	0.00391286	0.00199203	0.00142857	0.00304878	0.00954806	0.00878906	0.0172616	0.00387847	0.00485909	0.00533082	0.0193966	0.0176423	0.0102115	0.00394089	0.00358166	0.00508201	0.0018797	0.00280899	0.00529773	0.00657109	0.0107914	0.00984103	0.000973078	0.0042513	0.00190504	0.00252207	0.00519931	0.00408789	0.00526316	0.00298063	0.00530888	0.0103627	0.00758534	0.0113097	0.0058072
AT1G01460	+	0	2442	0.00299401	0.00281728	0.00379093	0.0102968	0.00311489	0.00374308	0.00229753	0.00393044	0.00334481	0.00183722	0.00288568	0.00344928	0.00403226	0.00341588	0.00311958	0.00380952	0.00298864	0.00564279	0.00505051	0.00569569	0.00542228	0.00449438	0.00628931	0.0041425	0.00514139	0.00274424	0.00389189	0.00794224	0.011571	0.00864765	0.003367	0.001638	0.00544195	0.000532765	0.00286169	0.00296536	0.00241546	0.0297167	0.00441344	0.0011325	0.00650289	0.00351545	0.00453001	0.00474898	0.00446308	0
AT1G01470	-	0	802	0.00244648	0.00415656	0.00399751	0.00367647	0.00269542	0.0034161	0.00398895	0.00351617	0.00334678	0.00285418	0.00185128	0.00340883	0	0.00606061	0.00394737	0.00562588	0.00682594	0.00478886	0.00363636	0	0.00537109	0.00108696	0.00402145	0.00322789	0.00608519	0.00344432	0.00554017	0.00584795	0.00283554	0.00676522	0.00443951	0.00770218	0.00667939	0.0040678	0.00245499	0.00210881	0.00188679	0.00445434	0.00222222	0.00196464	0.00456621	0.00225606	0.0448598	0.0470085	0.0386448	0.00469484
AT1G01471	+	0	215	0.002574	0.00149477	0.00280827	0.00370828	0.00292398	0.00582383	0.00129366	0.0015873	0.0058464	0.00409417	0.00481348	0.00389185	0	0.00877193	0.0026178	0.00632911	0	0.00117786	0.0047619	0.0114286	0.00193611	0.00429185	0.00574713	0.00534759	0.00520833	0.0070922	0.00670391	0.00359712	0	0.00390625	0.00320513	0	0.00271186	0.00534759	0	0.00392927	0	0	0.00172414	0	0	0.00142248	0	0.00813008	0.00692521	0
AT1G01480	+	0	2618	0.0044534	0.00513828	0.00382995	0.00333098	0.00287026	0.00342312	0.00289995	0.00390117	0.00372139	0.00339899	0.003547	0.00322967	0.00142755	0.00486855	0.00374742	0.00703463	0.00594796	0.00579751	0.00931373	0.0133779	0.00919775	0.00392003	0.00314795	0.0047408	0.00400481	0.00502793	0.0046312	0.0040146	0.00503778	0.00450811	0.00240798	0.00566449	0.00394184	0.00314465	0.00298507	0.00328904	0.00243161	0.00329489	0.00214415	0.00460299	0.00379939	0.002731	0.00184502	0.00427716	0.00433802	0.00284293
AT1G01490	-	0	2299	0.00222783	0.00455389	0.00401353	0.00275554	0.00312012	0.0038638	0.00273712	0.00431499	0.00393255	0.00267516	0.00251182	0.00297173	0.00247934	0	0.00362911	0.00397878	0.00692308	0.0050399	0.00239425	0.00397614	0.0068582	0.00371353	0.00491099	0.00475059	0.00401606	0.00666173	0.00582165	0.0100568	0.010433	0.00957988	0.00574988	0.00335008	0.00421613	0.00214056	0.000424088	0.00271225	0.00414938	0.000942507	0.00208551	0.00337268	0.00498504	0.00359985	0.00459559	0.00307062	0.0039604	0.00271985
AT1G01500	+	0	1790	0.00276123	0.00397219	0.00331915	0.00395742	0.00400133	0.00376477	0.00375671	0.00432087	0.00441797	0.00382916	0.00287632	0.00336303	0.00265487	0.00535332	0.00378127	0.00255265	0.00285307	0.00313595	0.00158604	0.00185185	0.00529367	0.00487541	0.00769686	0.00473186	0.00551932	0.00570776	0.00417412	0.00577778	0.00382932	0.0058663	0.00678119	0.0127513	0.00699677	0.00457103	0.00275049	0.00327522	0.004995	0.0011274	0.0033394	0.00624025	0.000998004	0.00297378	0.00172861	0.00105485	0.00407807	0.00288184
AT1G01510	+	0	2845	0.132324	0.00401606	0.00452939	0.146113	0.00383894	0.00371159	0.138586	0.00370519	0.0039295	0.121609	0.00330891	0.00362512	0.103916	0.00114155	0.00339559	0.0115512	0.00464936	0.00425857	0.0189805	0.00460059	0.00641474	0.017982	0.00689853	0.00455053	0.0133946	0.00681431	0.00440788	0.0249725	0.0102225	0.00902742	0.00871688	0.0070196	0.00706978	0.00394945	0.00631845	0.00191491	0.00271739	0.00842223	0.001554	0.00309789	0.00921659	0.00434657	0.118365	0.100412	0.00517522	0.147222
AT1G01520	+	0	1543	0.00518842	0.00438596	0.0039642	0.00219085	0.00265667	0.00316654	0.0293454	0.00440737	0.00388399	0.0188379	0.00420656	0.00431852	0.0292096	0.00307692	0.00417076	0.00551724	0.00515021	0.00240674	0.0052687	0.00941347	0.00417202	0.00273723	0.00483384	0.00439239	0.00654818	0.00552147	0.00635886	0.00721649	0.00923483	0.00881187	0.00726612	0.00863558	0.0072357	0.00126743	0.00121753	0.00280645	0.00338409	0.00626305	0.00262467	0.00315457	0.0549102	0.00558299	0.00509338	0.00856531	0.00395844	0
AT1G01530	-	0	1030	0.54022	0.0898087	0.019144	0.549511	0.027512	0.0198239	0.568421	0.00821429	0.0075468	0.557314	0.0489554	0.0211449	0.503817	0.0675105	0.00853859	0.212806	0.00158228	0.00448654	0.240918	0.00171821	0.00803859	0.0176899	0	0.00657794	0.0191257	0.00383142	0.00644192	0.118343	0.0142672	0.00646334	0.0182648	0.00479616	0.00630969	0.0379107	0.00830258	0.00510137	0.0976096	0.0197239	0.00804455	0.0778894	0.0256917	0.00291545	0.559055	0.0449898	0.00684685	0.533569
AT1G01540	+	0	2904	0.112515	0.00333034	0.00358803	0.119038	0.00420471	0.00354359	0.0984942	0.00329444	0.00366511	0.117925	0.00375152	0.00324067	0.177529	0.0057947	0.00294262	0.016555	0.0023488	0.00564122	0.0179592	0.00483384	0.00396111	0.0199407	0.00653344	0.004476	0.0287793	0.00706714	0.0107096	0.0169833	0.00448613	0.00502008	0.019536	0.00415321	0.00522355	0.00307882	0.00268496	0.0029101	0.000550358	0.00692841	0.00217594	0.003327	0.00570704	0.00335779	0.132228	0.0234516	0.00436681	0.140931
AT1G01550	+	0	2136	0.0855351	0.0033137	0.00361991	0.0582913	0.00411241	0.00369843	0.0998666	0.00386678	0.00415914	0.0859242	0.00412394	0.00347388	0.130802	0.00285919	0.00279513	0.00505051	0.00194301	0.00455681	0.0169661	0.0019595	0.00557103	0.0101458	0.00333333	0.00416869	0.0163823	0.00375783	0.00400548	0.0092539	0.00712871	0.00450235	0.0133843	0.00556218	0.00475153	0.0028626	0.00310849	0.00234966	0.000979432	0.002574	0.00288754	0.00301508	0.00329381	0.00587544	0.115299	0.0106914	0.00539216	0.0556309
AT1G01560	+	0	2199	0.00383325	0.00509338	0.00383424	0.0030808	0.00259853	0.00361946	0.0150545	0.00291508	0.00359506	0.00602916	0.00260304	0.00378584	0.0176252	0.00624566	0.00345066	0.0037831	0.00189663	0.00425638	0.00156617	0.00351083	0.00426338	0.00434363	0.00492958	0.00499712	0.00686892	0.00623886	0.0052118	0.00369198	0.00457761	0.00540484	0.00218221	0.00651607	0.00533138	0.00148313	0.00364554	0.0027697	0.0010101	0.002457	0.00246259	0.00422297	0.00316857	0.00233791	0.0120289	0.0124146	0.00768748	0.0035461
AT1G01570	+	0	2259	0.00319081	0.00518882	0.0043632	0.00215944	0.00225035	0.0040173	0.00359408	0.00288231	0.0027674	0.0031072	0.00254045	0.00337896	0.00130719	0.00603622	0.00336276	0.00393013	0.00550206	0.00362922	0.00413437	0.00401929	0.00434631	0.00711549	0.0040965	0.00809008	0.00711382	0.00649702	0.0135135	0.00493097	0.00675325	0.00340483	0.00426649	0.00534188	0.00434323	0.00158622	0.00182415	0.00245801	0.00117302	0.00453309	0.0032003	0.00367069	0.00327869	0.00374532	0.00739372	0.00885827	0.00869943	0.000673854
AT1G01580	+	0	3646	0.00341785	0.00405474	0.00366468	0.00367323	0.00364725	0.00394857	0.00561753	0.004693	0.00396915	0.00463679	0.00339184	0.00381524	0.0100865	0.00121877	0.00339987	0.00817342	0.0129702	0.011497	0.00598355	0.00981354	0.00846325	0.00603992	0.00264813	0.00448702	0.0075543	0.00353218	0.00614962	0.00704935	0.00722892	0.00673382	0.00729547	0.0042735	0.00552755	0.00252252	0.00303809	0.00328078	0.00220848	0.00288018	0.00274609	0.00165289	0.0098242	0.00370969	0.013805	0.00494234	0.00288758	0.0117502
AT1G01590	+	0	3075	0.034135	0.00501745	0.00405319	0.00334832	0.00325832	0.00344128	0.00349758	0.00450698	0.00354793	0.0032602	0.00478649	0.00382293	0.0179187	0.0021692	0.00309324	0.00268336	0.00465983	0.00572331	0.00356597	0.00279174	0.00519542	0.00513196	0.00276899	0.00429377	0.0030326	0.00493218	0.00566943	0.00304321	0.00651578	0.00551169	0.00673998	0.00950119	0.00939162	0.00117952	0.0024	0.0034906	0.0034188	0.00189394	0.00174419	0.00440806	0.00739247	0.00441306	0.00319489	0.00330579	0.00277113	0.00536673
AT1G01600	+	0	2292	0.00358047	0.00366146	0.00384841	0.00338316	0.00288872	0.00391864	0.00400802	0.00341434	0.00329122	0.00394477	0.00371797	0.00372929	0.00368227	0.00342173	0.00238209	0.00170285	0.00396825	0.00522042	0.00515222	0.00593032	0.00437682	0.0104665	0.0101942	0.012906	0.00552307	0.0046875	0.00309406	0.00657519	0.0023116	0.00481799	0.00282486	0.00579581	0.00479297	0.00293985	0.00109449	0.00234667	0.00106045	0.00167926	0.00256052	0.00660066	0.00337553	0.00386299	0.00462963	0.00294551	0.00286849	0.00378072
AT1G01610	-	0	2649	0.00244998	0.00312891	0.0040937	0.00468861	0.00254978	0.00391049	0.00235738	0.00374441	0.00382222	0.00376147	0.00235647	0.00317444	0.00255265	0.00441826	0.00265158	0.00417827	0.00160772	0.00542587	0.00711021	0.0116354	0.008418	0.006611	0.00508475	0.00970588	0.00453048	0.00297767	0.00449167	0.0032235	0.00601892	0.00391527	0.00388224	0.00353496	0.00400364	0.00189394	0.00211353	0.00236704	0.00248139	0.0014881	0.00283126	0.00168445	0.00501433	0.00306696	0.00522534	0.00481928	0.0040674	0.00356379
AT1G01620	-	0	1637	0.00145894	0.00367292	0.00383002	0.00422833	0.00373648	0.00290045	0.00391952	0.00355951	0.00367021	0.00433227	0.0032291	0.0040259	0.00328587	0.0052687	0.00291262	0.0100457	0.010952	0.0150198	0.027381	0.0150987	0.0151968	0.00780696	0.00953029	0.0130185	0.00615385	0.00647482	0.00478864	0.00367107	0.00472016	0.0049482	0.00215363	0.00266312	0.00505529	0.00233209	0.000909091	0.00240096	0.00109409	0.00389864	0.00259067	0.00128205	0.0037037	0.00305047	0.00337458	0.00343249	0.00460712	0.00160772
AT1G01630	+	0	1904	0.00373444	0.00390694	0.00417468	0.00371747	0.00394985	0.00332319	0.00228121	0.00354296	0.00356083	0.00354411	0.00393701	0.00373997	0.00119904	0.00102669	0.00425758	0.00469484	0.00193424	0.00501882	0.00417973	0.00461255	0.0042707	0.00494001	0.00356506	0.00598802	0.00488599	0.00474255	0.00677796	0.00658328	0.0102215	0.00956102	0.00425532	0.00375	0.00475473	0.00382096	0.00324224	0.00215815	0.00462963	0.00204082	0.00256129	0.00681044	0.00392927	0.00359389	0.00423729	0.00360577	0.00306373	0
AT1G01640	-	0	1514	0.00312291	0.00559284	0.00381063	0.00457894	0.00293887	0.00305934	0.00381594	0.00330251	0.00331216	0.00304441	0.00310773	0.00332524	0.00383632	0.00132802	0.00258095	0.00263158	0.00752508	0.0049132	0	0.00922131	0.00316393	0.00245499	0.00160385	0.00318085	0.0108303	0.00713649	0.0115979	0.00457666	0.00530705	0.00382182	0.00417711	0.00316957	0.00515105	0.00103896	0.00361757	0.00260939	0.00257069	0.00120482	0.00121418	0.00600962	0.00342857	0.00384528	0.00330761	0.00444444	0.00444915	0.0016835
AT1G01650	-	0	4976	0.417708	0.00483284	0.0039693	0.431764	0.00348276	0.00338163	0.430375	0.00414481	0.00356056	0.427249	0.0035818	0.00347639	0.386799	0.00358295	0.00460868	0.0407027	0.00885574	0.00921125	0.0435801	0.00562085	0.00439445	0.0220115	0.00844657	0.00817521	0.0421442	0.00637577	0.00660395	0.0301863	0.00342527	0.00453392	0.0253957	0.0084453	0.0074156	0.0098912	0.00412996	0.00236821	0.0139064	0.0447552	0.00385404	0.00649773	0.0434009	0.00536847	0.43059	0.148012	0.0098777	0.385441
AT1G01660	-	0	2551	0.265883	0.0029148	0.00371769	0.228686	0.00412766	0.00338423	0.257151	0.00480622	0.00414817	0.246425	0.00414938	0.00364266	0.216926	0.00225564	0.00471976	0.0074928	0.00542139	0.00487242	0.0141743	0.0038674	0.00424822	0.018617	0.00420905	0.00512117	0.0272926	0.00803383	0.00788714	0.0245566	0.00538987	0.00980015	0.0134003	0.0131625	0.0131855	0.00917431	0.00731429	0.00285471	0.00848111	0.0203715	0.00372168	0.00446429	0.0030248	0.0036208	0.268972	0.0970735	0.0124456	0.263705
AT1G01670	-	0	3145	0.191789	0.00417076	0.00344508	0.179211	0.00438288	0.00372778	0.198089	0.00390843	0.00313533	0.169283	0.00358012	0.00396102	0.128692	0.00324851	0.0041811	0.0246978	0.00348702	0.00436047	0.0486339	0.00524476	0.00334448	0.0205696	0.00334652	0.00471068	0.0183824	0.0039914	0.00446872	0.0282021	0.00557967	0.00494592	0.0211063	0.00688863	0.00565169	0.00473011	0.00477079	0.00213048	0.000618047	0.0104218	0.00225785	0.00149477	0.0431267	0.00700191	0.168939	0.0289784	0.00694062	0.138752
AT1G01680	-	0	1956	0.0173913	0.005	0.00405444	0.0283904	0.00477555	0.00378111	0.0420627	0.00446014	0.00394383	0.0647529	0.00308341	0.00374404	0.00899281	0.00131579	0.00306937	0.00858896	0.00750469	0.0081448	0.00802139	0.00199601	0.00420168	0.00503356	0.00285714	0.00496619	0.00757576	0.00512445	0.00560944	0.00434405	0.00343407	0.00496707	0.00695652	0.00844704	0.00896905	0.00251414	0.00243309	0.00260999	0.0036855	0.0148305	0.00403096	0.00328947	0.0291139	0.00639659	0.0363636	0.00734394	0.00327175	0
AT1G01690	+	0	3321	0.116562	0.00426	0.00366818	0.146078	0.00333508	0.00360039	0.0980674	0.0039576	0.00329111	0.0858164	0.00331498	0.00381543	0.0723489	0.0021815	0.00385694	0.0321005	0.00705738	0.00728155	0.0330986	0.00446286	0.00497933	0.0155246	0.00786276	0.00652316	0.0158629	0.00373671	0.00421975	0.0234814	0.0107208	0.00600895	0.010397	0.00706487	0.00727903	0.00115473	0.00437858	0.00249446	0.0311493	0.133433	0.0130656	0.0177515	0.046467	0.00769151	0.13352	0.0226721	0.013587	0.120907
AT1G01695	+	0	1548	0.0757687	0.00362379	0.00368518	0.0677966	0.00286706	0.00315225	0.0700227	0.00240886	0.00340709	0.0764023	0.00366499	0.00303243	0	0	0.00308325	0.00473934	0.00734754	0.0133242	0.0078329	0.0177453	0.0150023	0	0.00277008	0.00450169	0.0013986	0.00174622	0.00528384	0.00895141	0.0067253	0.00550526	0.00216685	0.00641658	0.00491113	0.00379867	0.00268508	0.00244388	0.0045977	0.175227	0.0224905	0	0.0472144	0.00814332	0.0411765	0.00608167	0.00324746	0.0193705
AT1G01700	-	0	1979	0.00424676	0.00264346	0.00331987	0.00292797	0.00326296	0.00368903	0.00661667	0.00587844	0.00345997	0.00248329	0.00361492	0.00370661	0.00138504	0.00207469	0.00412954	0.0102136	0.00794834	0.00832948	0	0.00650503	0.00427731	0.00289017	0.00638072	0.0046491	0.00401929	0.00273437	0.00477181	0.00410116	0.0058319	0.00474912	0.00317209	0.00615858	0.00699138	0.00208986	0.0034965	0.00311118	0.00384123	0.0066357	0.00316143	0.00298507	0.0227992	0.00398936	0.00238663	0.00788835	0.00419367	0.00155521
AT1G01710	+	0	4943	0.160866	0.00384766	0.00421659	0.163599	0.00394269	0.0038445	0.152155	0.00370782	0.00390428	0.156952	0.00557519	0.00366309	0.130737	0.00644699	0.00452824	0.0337512	0.00627262	0.00683447	0.0412879	0.00948148	0.00723853	0.0232893	0.00514611	0.00425825	0.0308795	0.00541216	0.00663136	0.0278069	0.00689519	0.00685803	0.0238095	0.00671019	0.00464423	0.0029374	0.0034727	0.00282033	0.00267023	0.0160136	0.00212621	0.00317316	0.131261	0.00754065	0.147867	0.0532223	0.004991	0.16376
AT1G01720	+	0	1489	0.00326493	0.00415656	0.00388107	0.00366251	0.00292893	0.00285063	0.00403744	0.00416171	0.00379583	0.00301047	0.00293212	0.00314708	0.004662	0.00131062	0.0055332	0.00301023	0.004851	0.0037037	0.00897227	0.0084507	0.00565824	0.005	0.00590551	0.0032075	0.00411899	0.00518672	0.00458167	0.00447539	0.00280426	0.00461467	0.0213958	0.012926	0.00981959	0.00111649	0.00396127	0.00237168	0.00491642	0.00325027	0.00344679	0.00187617	0.000948767	0.00230858	0.00258398	0.00493583	0.00282486	0.00365297
AT1G01725	-	0	983	0.00113636	0.00436388	0.00285162	0.00224972	0.00332447	0.00304142	0.00363857	0.00215827	0.00374421	0.00311526	0.00380562	0.00387934	0	0.0034904	0.00340136	0.00638978	0.00738007	0.00422139	0.00274725	0.00153374	0.00250209	0.0149254	0.00806452	0.00834824	0.00231481	0.00268817	0.00302801	0.00616016	0.00913242	0.00590842	0.00181159	0.00204918	0.00542888	0.00283286	0.0016488	0.0020628	0	0	0.00106213	0	0.00663717	0.00342075	0.00280899	0.00853242	0.0049864	0
AT1G01730	+	0	1105	0.00192753	0.00421607	0.00436345	0.0451151	0.00410545	0.003771	0.00342466	0.00225806	0.00397093	0.00192184	0.00316098	0.00316382	0	0	0.00411311	0.00156495	0.00228311	0.00444444	0.00592593	0.00431034	0.00704424	0.00339751	0.00316456	0.00452675	0.00429646	0.00317209	0.00456242	0.00391007	0.0036049	0.0043339	0.00519481	0.00645756	0.00447016	0.002	0.00270636	0.00304387	0	0.00365631	0.00197239	0.0066335	0.00615006	0.000978155	0.030303	0.00369914	0.00338066	0.00527704
AT1G01740	-	0	2458	0.0586029	0.0032996	0.00348999	0.0448691	0.00297354	0.00401353	0.0287303	0.00385845	0.00345089	0.0493843	0.00398925	0.00365314	0.0281938	0.00191449	0.00324006	0.00944584	0.00813356	0.00774633	0.00515464	0.00303951	0.00416048	0.003861	0.00646204	0.00485714	0.00508187	0.00483286	0.00460741	0.00668151	0.00807955	0.00857101	0.00385542	0.00235452	0.00400224	0.00212465	0.00227906	0.0019796	0	0.00605144	0.00201428	0.0030581	0.0241416	0.00488136	0.0400982	0.00784077	0.00304127	0.0495768
AT1G01750	+	0	944	0.321445	0.0042953	0.00396964	0.387407	0.00290084	0.00366492	0.297909	0.00374732	0.00379576	0.327401	0.00308404	0.00386858	0.41411	0	0.00515055	0.0564706	0.00907716	0.0104342	0.0369458	0.00291121	0.00496853	0.0505263	0.0037037	0.00390843	0.0658915	0.00338219	0.00479962	0.0274914	0.00422386	0.00382958	0.0854197	0.00266193	0.00533842	0	0.00126342	0.00314961	0	0.0154185	0.00335893	0	0.00508475	0.00288392	0.372208	0.0111465	0.00412513	0.345588
AT1G01760	-	0	2182	0.309174	0.00544864	0.00464369	0.280554	0.00376176	0.00367207	0.283732	0.00270057	0.00368526	0.282427	0.00271493	0.00383817	0.189423	0.00413712	0.00344311	0.0495868	0.00940439	0.011401	0.064741	0.0069808	0.0115676	0.0276817	0.00609491	0.00378451	0.0565771	0.00611621	0.00337397	0.038806	0.0080872	0.0086713	0.0554593	0.00743363	0.00503074	0.00278681	0.00441745	0.0023287	0	0.00497512	0.0035791	0.00311203	0.00394997	0.00310935	0.307692	0.0347263	0.00563595	0.300493
AT1G01770	+	0	4276	0.291771	0.00408795	0.00404599	0.294406	0.00341767	0.00342345	0.28487	0.00323981	0.00380807	0.27317	0.00338732	0.00350821	0.281352	0.00366703	0.00496627	0.026087	0.00454287	0.00438821	0.0368852	0.00411039	0.00426934	0.0498523	0.00777311	0.00706252	0.0526517	0.00204965	0.00489202	0.0523894	0.0115261	0.00951648	0.0361533	0.00580348	0.005555	0.00208171	0.00456691	0.00266437	0.00120482	0.026971	0.0027332	0.0033761	0.0221805	0.00550884	0.260037	0.160329	0.0108643	0.29591
AT1G01780	+	0	1484	0.00296077	0.004	0.0034569	0.003305	0.00249886	0.00350597	0.00332736	0.00362406	0.0044935	0.00288779	0.00396825	0.00363363	0	0.00418994	0.00219058	0.00529101	0.0027894	0.00319489	0.0066313	0.00249377	0.00331971	0.013587	0.0140406	0.0118049	0.00504032	0.00474383	0.0048984	0.0100251	0.0146104	0.00921801	0.000898473	0.00161421	0.0042043	0.00206897	0.00529101	0.00351494	0.00132275	0.00685714	0.00259067	0.0015528	0.0373134	0.00402299	0.030303	0.00512821	0.00489853	0.00539568
AT1G01790	+	0	6484	0.254018	0.00410469	0.00438217	0.289613	0.00288847	0.00343168	0.291721	0.00434175	0.0037464	0.289152	0.00318045	0.00346126	0.254328	0.00391134	0.00414306	0.0377842	0.00489121	0.00428482	0.0593816	0.00637733	0.00817286	0.0257721	0.0066133	0.0060048	0.0407955	0.00495243	0.00533881	0.0358585	0.00650657	0.00615299	0.0260557	0.00521779	0.00485674	0.012484	0.00369307	0.00285728	0.00662768	0.0830884	0.00531224	0.00934183	0.031114	0.00373294	0.263923	0.0732365	0.00746538	0.261905
AT1G01800	+	0	1698	0.00482234	0.00292826	0.00381637	0.00288411	0.00375827	0.00385998	0.00416204	0.00262184	0.00357625	0.00123885	0.00340474	0.00327162	0.00383142	0.00365854	0.00244366	0.00710059	0.00397878	0.00459184	0.0078329	0.00514328	0.00400381	0.00587741	0.00343137	0.00428319	0.00613497	0.00265111	0.00571574	0.00537153	0.00500751	0.00483991	0.00493583	0.00696304	0.00593668	0.000635324	0.00294877	0.0019117	0.00166389	0.00297619	0.00167424	0	0.000980392	0.00474041	0.010479	0.0124113	0.00869565	0.00630252
AT1G01810	+	0	638	0.00387944	0.00259572	0.00377604	0.00259994	0.00215827	0.0030999	0.00344504	0.00483092	0.00420168	0.00398406	0.00376648	0.00288004	0.00234742	0.00510204	0.00287081	0.00140845	0.00890208	0.00507614	0.00688705	0.00842697	0.00489596	0.00454545	0.00334448	0.00531915	0.00574053	0.00707547	0.00370199	0.0236814	0.0184332	0.0264386	0.00753498	0.004914	0.00454959	0.002849	0.00461538	0.000889416	0.00451467	0	0.00193986	0	0	0.00210084	0.0018797	0.00362319	0.00175593	0.0078329
AT1G01820	-	0	2119	0.103723	0.00375385	0.004013	0.100131	0.00382622	0.00338418	0.0805581	0.00345331	0.00333609	0.0925127	0.00337838	0.00295934	0.105845	0.00384986	0.00323563	0.00775194	0.0115207	0.00862895	0.00607533	0.00415512	0.00387193	0.00893655	0.00587921	0.0100296	0.00829187	0.00244738	0.00535072	0.00230592	0.00502054	0.00580742	0.00948617	0.00913901	0.00966702	0.00452745	0.00343214	0.00217048	0.00293255	0.0015674	0.00323239	0.00545703	0.00460476	0.00368633	0.0968586	0.00962963	0.00865246	0.0943683
AT1G01830	-	0	3780	0.0191215	0.00287829	0.00436654	0.00621321	0.00278375	0.00326754	0.00249066	0.00260217	0.00287325	0.00360559	0.00305124	0.00301316	0.00475221	0.00143747	0.00357363	0.0109664	0.0102835	0.0100272	0.0136054	0.00777815	0.00449714	0.0100733	0.00495868	0.00638117	0.0118253	0.00868936	0.00825868	0.00459559	0.00615093	0.00471964	0.00558659	0.00516849	0.00467346	0.00253915	0.00170416	0.00277364	0.00228833	0.00331675	0.00278519	0.00258131	0.00320256	0.00369458	0.0161765	0.0143578	0.0210687	0.00176056
AT1G01840	+	0	821	0.0028463	0.00300639	0.0040568	0.00307018	0.00203597	0.00268991	0.00353357	0.00488486	0.00371747	0.00165563	0.00354496	0.00391309	0	0.00896057	0.00231616	0.0157171	0.0126984	0.0118989	0.00530504	0.00214133	0.00414651	0.00396825	0.00543478	0.00383275	0.00464396	0.00247525	0.00523349	0.0201072	0.0165929	0.0309735	0.00416667	0.00888889	0.00424028	0.00116144	0.00637523	0.00191152	0.00469484	0.00378072	0.00451904	0.00221729	0.00672269	0.00675325	0.00545455	0.00428571	0.00357782	0
AT1G01860	-	0	2154	0.0199637	0.00524695	0.00315581	0.0484435	0.00179051	0.00295437	0.024024	0.00352154	0.00399208	0.0284534	0.00211661	0.00339113	0.00123609	0.00430108	0.00356741	0.00369549	0.00516674	0.00381398	0.00481155	0.0037234	0.00427292	0.00490196	0.00364816	0.00504891	0.00133779	0.00338696	0.00477435	0.00111235	0.00491056	0.00476671	0.00891365	0.00864753	0.00691244	0.000870322	0.0035461	0.00226212	0.000993049	0.00809465	0.00284471	0.00300903	0.00260926	0.00277489	0.031355	0.00813008	0.01287	0.0343915
AT1G01870	+	0	72	0.00687285	0	0.00649351	0.00660066	0.00512821	0.0030349	0	0.0049505	0.00236967	0	0	0.00524738	0	0	0.0047619	0	0.015625	0.0144928	0	0	0.00404858	0	0.00649351	0.0125	0	0	0.00282486	0.0113636	0.00854701	0.00779221	0	0.0114943	0.0106007	0	0	0.00400802	0	0	0	0	0	0	0	0	0	0
AT1G01880	-	0	2629	0.13045	0.00365591	0.00394942	0.0925355	0.00350047	0.00361796	0.0811864	0.00436182	0.00386482	0.139476	0.00292046	0.00335538	0.0696864	0.00145033	0.00335438	0.00535475	0.00763973	0.00512698	0.00820419	0.0057971	0.00384246	0.028777	0.00800493	0.00857648	0.013125	0.00305111	0.00429515	0.0195622	0.00769669	0.00882911	0.0115702	0.0100739	0.0081045	0.0077036	0.00390964	0.00486307	0.00281162	0.00677966	0.00289948	0.00267857	0.00164204	0.00443389	0.137105	0.0143455	0.00344828	0.160544
AT1G01890	-	0	72	0.0035461	0.0104167	0.00347222	0.00336134	0.010582	0.00205058	0.00364299	0.00568182	0.00332447	0.00484653	0.0144231	0.0025	0	0.025641	0.01	0	0.0277778	0.00338983	0	0	0.00411523	0	0	0.00813008	0	0	0	0	0.0135135	0.00163132	0	0	0	0	0	0.00140647	0	0	0	0	0	0	0	0	0.00307692	0
AT1G01900	+	0	2814	0.00685976	0.00431406	0.00393904	0.00289112	0.00295369	0.0038024	0.0107035	0.00257211	0.00383739	0.00396753	0.00284246	0.00332254	0.00332917	0.00217077	0.0031881	0.0116316	0.0172234	0.0102704	0.00894393	0.00998825	0.01014	0.0096691	0.0105026	0.00709858	0.00491113	0.00515668	0.00411382	0.00378161	0.00523771	0.0038332	0.00328299	0.00388048	0.00523034	0.00208701	0.0025203	0.00199171	0.00168705	0.00830189	0.00257117	0.00282828	0.00285714	0.00282008	0.0139173	0.0173853	0.0138421	0.00408879
AT1G01910	-	0	2801	0.305449	0.00444766	0.00471841	0.331234	0.00284537	0.00343681	0.305559	0.00485086	0.00405224	0.289383	0.00451935	0.00380396	0.265189	0.00426309	0.0032769	0.014571	0.0060896	0.00796451	0.0310641	0.00262605	0.00367858	0.0156522	0.00175932	0.00388704	0.0275689	0.00202593	0.00392817	0.021461	0.00197954	0.00364714	0.03483	0.00926539	0.00946233	0.00605674	0.00492975	0.00251214	0.000866551	0.00575816	0.00303721	0.000843882	0.00832799	0.00387712	0.325021	0.17451	0.00748899	0.30153
AT1G01920	+	0	3522	0.175526	0.00357899	0.00366369	0.145457	0.00407415	0.00334131	0.179741	0.00314015	0.00389659	0.17233	0.00365815	0.00347641	0.0996721	0.00148258	0.00393623	0.00968109	0.00471063	0.00580076	0.0184679	0.00473071	0.00537784	0.012506	0.00477394	0.00448808	0.0150301	0.00435137	0.00499099	0.0155993	0.00660357	0.00381337	0.0109601	0.00396825	0.00385299	0.00361446	0.00512736	0.00209044	0.00085034	0.0229674	0.00356888	0.00443131	0.0218081	0.0050005	0.149298	0.0605565	0.00689439	0.178535
AT1G01930	-	0	3024	0.199207	0.00392487	0.00396999	0.210257	0.00308351	0.00384519	0.240973	0.00452873	0.00326343	0.216459	0.00334995	0.00372137	0.171315	0.00411765	0.00401664	0.0108002	0.00645717	0.00265393	0.0194124	0.00333333	0.00386548	0.0196011	0.00545922	0.00528244	0.0269245	0.00623053	0.0092428	0.0227418	0.00826446	0.0136177	0.0260487	0.00503256	0.00335443	0.00255754	0.000899078	0.00212139	0.00444162	0.0136463	0.00209322	0.00734312	0.00409357	0.00316137	0.21745	0.00777778	0.00411272	0.251732
AT1G01940	+	0	1890	0.0627187	0.00409556	0.00393189	0.0782609	0.00376517	0.00334426	0.0495696	0.00415704	0.00367415	0.0748591	0.00441264	0.00338299	0.0830769	0.003367	0.00343119	0.00780234	0.00361011	0.00397944	0.0206061	0.00761246	0.00468698	0.00339271	0.0057168	0.00570076	0.00674374	0.0046344	0.00376214	0.00441306	0.00412655	0.00504428	0.0159716	0.00546697	0.00475191	0.00362582	0.00299513	0.00305755	0	0.0052592	0.00311203	0.0084317	0.00760135	0.00379907	0.0689127	0.0119904	0.0147168	0.0434783
AT1G01950	+	0	5240	0.317226	0.00405285	0.00389299	0.316329	0.00394953	0.00346895	0.356861	0.00330262	0.00416026	0.340835	0.00425532	0.00358103	0.336463	0.00450045	0.00393456	0.040647	0.00477147	0.00544293	0.0761194	0.00926194	0.00826557	0.0275883	0.00415162	0.00495171	0.0562221	0.0058674	0.00412037	0.0361379	0.00595798	0.00492252	0.0575712	0.0124356	0.0108296	0.0100987	0.00522603	0.00282188	0.0163934	0.101375	0.00561757	0.00674624	0.091404	0.00684041	0.353001	0.108498	0.00922813	0.335541
AT1G01960	-	0	6994	0.352429	0.00337579	0.0038688	0.379777	0.00385617	0.00396333	0.403873	0.00388512	0.00374465	0.384791	0.00309142	0.00329819	0.347061	0.00330442	0.00383969	0.0429217	0.0097695	0.0107761	0.0592334	0.00339156	0.0040404	0.0318073	0.00551057	0.00391679	0.0383011	0.00525824	0.00566682	0.0354933	0.00692004	0.00690377	0.0315048	0.00610027	0.00694558	0.00287908	0.00352084	0.00234702	0.00254268	0.0505606	0.00373948	0.00428195	0.0123678	0.0031182	0.372134	0.153913	0.0112807	0.392357
AT1G01970	+	0	1786	0.257029	0.00457413	0.00356648	0.296388	0.00344363	0.0036733	0.333572	0.00418141	0.00333514	0.287612	0.00306789	0.00326941	0.333786	0.00680272	0.00316919	0.0332198	0.00974771	0.00831874	0.0425532	0.00232739	0.00532439	0.00860047	0.00319489	0.00340984	0.0170675	0.00108342	0.00352256	0.00817661	0.00606729	0.00443213	0.0152566	0.0143707	0.00503933	0.00500835	0.00256504	0.00241973	0	0.0026087	0.00333778	0.00150602	0.0181635	0.00226017	0.396409	0.083935	0.00744921	0.307143
AT1G01980	-	0	1827	0.00294451	0.00305047	0.00388799	0.00272851	0.0041231	0.00349668	0.00305499	0.00337197	0.00363088	0.00540307	0.00355962	0.00294627	0.00504032	0.00234742	0.00442152	0.00295858	0.00136986	0.0072021	0.00397501	0.00693001	0.00367647	0.00268097	0.00222469	0.00444175	0.00336842	0.00251509	0.0046117	0.00697579	0.0146364	0.0118176	0.00338983	0.00493583	0.00287718	0.00374833	0.00213295	0.00241823	0.00461538	0.00863558	0.0038679	0.00130293	0.00332502	0.00413712	0.00373134	0.00301659	0.00419727	0.00229621
AT1G01990	-	0	1175	0.00356218	0.00455373	0.00420137	0.00155231	0.00646109	0.00279104	0.00110906	0.00378397	0.00318526	0.00460072	0.00410076	0.00241091	0.00481928	0.00183486	0.00301334	0.00443131	0.00373599	0.00492287	0.00163934	0.00776398	0.00477897	0.00255754	0.00661521	0.00475924	0.0042508	0.00373832	0.00541516	0.00484496	0.00194363	0.00345508	0.00588928	0.00504032	0.00428319	0.00494234	0.00152788	0.00221239	0.00356506	0.00509338	0.00306614	0.00165017	0.00163132	0.00194099	0.00197628	0.00365631	0.00403769	0.00424628
AT1G02000	+	0	1780	0.00405743	0.00232964	0.00427802	0.00221204	0.00258964	0.00332079	0.00597652	0.0035344	0.00394452	0.00247627	0.0037037	0.00253226	0.00231481	0.00128041	0.00228609	0.00786164	0.00268336	0.00536631	0.00428816	0.00304878	0.00512129	0.00253036	0.00328515	0.00336022	0.00446678	0.00416378	0.00580464	0.0060307	0.00407886	0.0048166	0.00261643	0.00641437	0.00643305	0.00177683	0.00320807	0.00244185	0.00362319	0.00221976	0.00207962	0.000925926	0.00453001	0.00199658	0.00445633	0.00573394	0.00302297	0.00225225
AT1G02010	+	0	4589	0.406198	0.00378647	0.00410557	0.393868	0.00367582	0.00362742	0.328171	0.00382268	0.0033115	0.366686	0.00343526	0.00356101	0.343849	0.00177462	0.00395023	0.049896	0.00260191	0.00448253	0.0751634	0.00488281	0.00353437	0.0316302	0.00643863	0.0054031	0.0524386	0.00678788	0.00559196	0.0440141	0.00656847	0.00490627	0.0356204	0.00722374	0.00448617	0.00423918	0.00498113	0.00308835	0.00639659	0.00760719	0.00300538	0.00645161	0.0031679	0.00330832	0.419134	0.082269	0.00841766	0.386427
AT1G02020	-	0	2332	0.00352059	0.00390789	0.00388693	0.0113119	0.00332651	0.00362108	0.00295034	0.00562676	0.00400513	0.00400053	0.00327103	0.00438324	0.00291545	0.00276243	0.00403458	0.00255102	0.00576037	0.00538233	0.00130804	0.00462046	0.00375469	0.00334868	0.00421617	0.00299252	0.00781657	0.00580876	0.010576	0.00536433	0.00527108	0.00455417	0.00462749	0.00458716	0.00540103	0.00125589	0.00286533	0.00213398	0.000938967	0.00890688	0.00211696	0.00197239	0.00443262	0.00249169	0.00998464	0.00350385	0.00462963	0.00328587
AT1G02030	-	0	1937	0.001507	0.00445324	0.0029964	0.00368125	0.00534759	0.00358856	0.00448339	0.00402272	0.00442627	0.00292455	0.00203897	0.00287247	0.00526316	0.00156986	0.0027881	0.00265252	0.00934579	0.00467212	0.00451467	0.00668449	0.00465839	0.00378072	0.00449775	0.00402462	0.00517751	0.00786026	0.00546755	0.00286533	0.00653595	0.00445876	0.00733496	0.000946074	0.00309076	0.00210748	0.00592417	0.00262495	0.00248139	0.00291971	0.00198413	0.00261438	0.00728863	0.00285463	0.00447761	0	0.00341048	0.00495663
AT1G02040	-	0	974	0.00452489	0.0057971	0.0055324	0.00252908	0.00359971	0.00323863	0.00323206	0.00277264	0.00517306	0.00255482	0.00484848	0.00428937	0.00704225	0	0.00491266	0.00313152	0.00591716	0.00582643	0.002574	0.0037037	0.00529301	0.00299625	0.00205339	0.00656506	0.00306435	0.00777202	0.00348432	0.00220426	0.00213675	0.00801688	0.0023511	0.00831601	0.0046902	0.00546747	0	0.00358535	0	0.00425532	0.00269906	0.00181488	0	0.00501505	0.00356718	0	0.00460666	0.00400802
AT1G02050	-	0	1401	0.400942	0.00347731	0.00421968	0.362702	0.00257202	0.00272183	0.505593	0.00336346	0.00473623	0.470206	0.00534514	0.00387722	0.446043	0.00436681	0.00410908	0.059448	0.00315457	0.00316372	0.0985222	0.00434405	0.00664251	0.0290611	0.00162338	0.00649971	0.0413417	0.00340522	0.00735879	0.0416098	0.00554435	0.00503326	0.0339967	0.00357782	0.00483092	0.00618876	0.00372162	0.00267487	0.00718133	0.00796813	0.00253271	0.00236686	0.00797166	0.00525241	0.475894	0.0892473	0.0110024	0.39834
AT1G02060	-	0	2176	0.00324359	0.0031705	0.0033241	0.00286879	0.00249402	0.00312249	0.0211092	0.00381228	0.00446085	0.0095133	0.00369722	0.00372386	0.0187668	0.00360794	0.00353357	0.00682335	0.00832033	0.0148067	0.00309598	0.00313808	0.00414174	0.011212	0.00495616	0.00643547	0.0232678	0.0124434	0.0161453	0.0198785	0.0160707	0.0165051	0.00956938	0.0105647	0.00622407	0.00132582	0.00364964	0.00208079	0.00338983	0.00422297	0.00431551	0.000854701	0.00767414	0.00294321	0.00764007	0.0071048	0.00524982	0.0112782
AT1G02065	+	0	2131	0.00399054	0.00566802	0.00384137	0.00282524	0.00241726	0.00260532	0.00304171	0.00472959	0.00334467	0.00211322	0.00415002	0.00432664	0.00310318	0.00327511	0.00345803	0.00564972	0.0037037	0.00310174	0.00481928	0.00322321	0.00509832	0.00423549	0.00396152	0.00532535	0.0100452	0.00738751	0.0146656	0.0059761	0.00324851	0.00391623	0.00556962	0.00623269	0.00546117	0.00256	0.0017331	0.00301521	0.00212314	0.00299401	0.00208271	0.000740741	0.00838574	0.00429307	0.00312744	0.00426894	0.00524044	0.00191571
AT1G02070	-	0	710	0.00278293	0.00441826	0.0029847	0.00397984	0.0035524	0.00278236	0.0141753	0.00416233	0.00277813	0.00416871	0.00574949	0.00326377	0.00447761	0	0.00315856	0.00162866	0	0.00625782	0.00448934	0.00178253	0.00673401	0.00483092	0.00458716	0.00560957	0.00106157	0.00637959	0.00642949	0.00801282	0.00469484	0.00514756	0.00347524	0.00265604	0.00385694	0.00308642	0.00294985	0.00181535	0	0	0.00344828	0.00757576	0.00286533	0.00373692	0	0	0.00312989	0.00358423
AT1G02074	+	0	146	0.00226757	0.00395257	0.00383693	0.00197433	0.00178891	0.00511152	0.0166178	0.00510204	0.00349803	0.0099278	0.00473934	0.00504658	0	0	0.00569801	0	0.00884956	0.00865801	0.008	0	0.00729927	0	0	0.00756144	0.00411523	0	0.0092081	0.00696864	0.00540541	0.00391645	0.0031746	0.00526316	0.00399467	0.002457	0	0.0045403	0.010989	0	0.00280899	0	0	0.00417537	0	0	0.0144404	0
AT1G02080	+	0	13512	0.40355	0.00414528	0.00417452	0.425971	0.0035432	0.00339389	0.415267	0.00385415	0.00379753	0.404255	0.00372513	0.00376192	0.407864	0.00455482	0.00322718	0.0562855	0.00755687	0.00658753	0.0810462	0.00505051	0.00548334	0.0406404	0.00805263	0.00798926	0.0515642	0.00594121	0.00604791	0.0440399	0.0126707	0.00560029	0.0445262	0.00653272	0.0058991	0.00434065	0.00487157	0.00259403	0.0103251	0.0812967	0.00596279	0.00490719	0.0329681	0.00426168	0.430559	0.156293	0.0127177	0.38305
AT1G02090	-	0	2370	0.031384	0.00438241	0.003808	0.00292498	0.0041835	0.00367048	0.0279155	0.00372555	0.00405954	0.0433213	0.00306218	0.0034974	0.00385109	0	0.00468783	0.00433213	0.00185989	0.00430674	0.00161031	0.00615174	0.00639403	0.0246609	0.00668724	0.00532649	0.0184332	0.00448682	0.00420395	0.0122222	0.00702905	0.00358006	0.0194878	0.00864969	0.00835735	0.0034632	0.0010985	0.00283019	0.000972763	0.00497512	0.00312061	0.0020555	0.00246508	0.00575159	0.0326733	0.00516796	0.00341519	0.00117925
AT1G02100	+	0	3004	0.209137	0.00598381	0.00359534	0.216722	0.00366613	0.00362869	0.192056	0.00444408	0.00329644	0.202442	0.00378872	0.00359236	0.146321	0.00313152	0.00333751	0.0109384	0.00779313	0.00523849	0.00849858	0.00409277	0.00420825	0.0103573	0.00458856	0.00502202	0.0111977	0.00582713	0.00488775	0.0112835	0.0107656	0.00465306	0.00809717	0.00529838	0.00864681	0.00664767	0.00437463	0.00236712	0.00240577	0.0142255	0.00268286	0.00481155	0.103521	0.00439621	0.259459	0.0417457	0.012005	0.192632
AT1G02110	+	0	2697	0.167025	0.00430984	0.0029177	0.18125	0.00329164	0.00434014	0.158414	0.00312733	0.00372391	0.150741	0.00489462	0.00349058	0.151899	0.00547731	0.00484522	0.0152311	0.00336276	0.00454752	0.0190184	0.00578871	0.005999	0.0151007	0.0107347	0.00816049	0.0196516	0.00578662	0.00454959	0.0141437	0.0105171	0.0100422	0.00955691	0.00355366	0.004001	0.00295421	0.00298656	0.00298246	0.00176991	0.00716846	0.00174825	0.00468384	0.00206327	0.0031348	0.137527	0.0776284	0.00749946	0.158898
AT1G02120	+	0	4136	0.128791	0.00400026	0.00408667	0.126366	0.00304314	0.00338446	0.130028	0.00466842	0.00360357	0.122435	0.00391689	0.00349718	0.134398	0.00338219	0.0042248	0.0279163	0.00604728	0.00579166	0.0346696	0.00489746	0.0034198	0.0229091	0.00777096	0.00675524	0.0272359	0.00690846	0.00694894	0.0199643	0.00369004	0.00417416	0.0130293	0.00427437	0.00438424	0.0022965	0.00464104	0.00271114	0.00419287	0.0454728	0.00465271	0.00431655	0.0334129	0.00491052	0.123724	0.0344828	0.00529838	0.0744514
AT1G02130	-	0	1847	0.00334635	0.00376412	0.00362319	0.00298879	0.00414193	0.0035539	0.00201309	0.00364861	0.00345707	0.0162952	0.00230009	0.00293801	0.00653595	0.00767018	0.00385837	0.00397351	0.00725163	0.00369133	0.00413793	0.00540958	0.00699433	0.00725295	0.00971867	0.00787402	0.00289296	0.00530223	0.00625832	0.00162602	0.00323027	0.00495107	0.014827	0.0108032	0.0074618	0.00402145	0.00206101	0.00241546	0.00149925	0.00260191	0.00273915	0.00138696	0.000769823	0.00383436	0.0103397	0.00488202	0.00373677	0.00249377
AT1G02136	-	2	268	0.00441501	0.0029873	0.00431758	0.00181818	0.00488103	0.0044898	0	0.00292113	0.00516717	0.00350877	0.00548112	0.00388878	0	0	0.00297177	0	0.00757576	0.00424448	0	0.00547945	0.00507185	0.0078125	0.00260417	0.00455581	0.0147059	0.00234192	0.012869	0	0.00222717	0.00311042	0.0171429	0	0.00381437	0.00578035	0.0116054	0.00185529	0	0.0575916	0.00326264	0	0	0.00376884	0	0	0.00242424	0
AT1G02140	-	0	1266	0.0040404	0.00367497	0.00356224	0.00408315	0.00318907	0.00314268	0.00344828	0.00462535	0.00306219	0.00349345	0.00396969	0.00314086	0.002079	0.0128205	0.00361011	0.00394218	0.00979021	0.0038236	0.0028777	0.00326797	0.00466273	0.00235018	0.00711238	0.00475964	0.00441501	0.00382166	0.00392066	0.00529661	0.00636943	0.00544425	0.0020555	0	0.00358694	0.00382409	0.000780031	0.00247866	0.00186916	0.0091954	0.00165494	0.0037037	0	0.00325733	0	0.00619835	0.00377229	0.00506329
AT1G02145	+	0	4019	0.349226	0.00442975	0.0039255	0.333937	0.00399533	0.00353402	0.353301	0.00407394	0.00355577	0.308179	0.00386457	0.00351934	0.30774	0.00558854	0.00411486	0.0227904	0.00607349	0.00443235	0.0398429	0.00230719	0.00361011	0.0511608	0.00669437	0.00491171	0.0631347	0.00466487	0.0043139	0.0251429	0.00651864	0.0080094	0.02914	0.00778816	0.00601133	0.00316912	0.00283019	0.00292459	0.0209318	0.0145613	0.00313063	0.00358423	0.0156823	0.00363731	0.355966	0.064296	0.0074054	0.33419
AT1G02150	+	0	1989	0.00354839	0.00369768	0.00415083	0.0037092	0.00545108	0.00367291	0.00301205	0.00299513	0.002938	0.00779652	0.00608273	0.00616216	0.00185185	0.00181653	0.00569569	0.00584795	0.00458115	0.00513894	0.00642674	0.003544	0.00463599	0.00334768	0.00483092	0.00375738	0.00369588	0.00510725	0.00375827	0.0197429	0.0142222	0.013814	0.00588235	0.00452899	0.00407627	0.00174948	0.0022082	0.0030951	0.00274223	0.00175747	0.00286907	0.00178253	0	0.00237969	0.00251889	0.00335289	0.0030581	0.00113895
AT1G02160	+	0	849	0.00282486	0.0043611	0.0033563	0.00229095	0.00431203	0.00310102	0.0052589	0.00254885	0.00371195	0.0030303	0.00195695	0.00459265	0.00576923	0.00392927	0.00234558	0.00268817	0.00543478	0.00306435	0.00353357	0	0.00527473	0.00104493	0.00361011	0.00436047	0.00828402	0.00879397	0.0157949	0.00386847	0.00517063	0.00572869	0.00397219	0.00224215	0.00430416	0.00249584	0.00357782	0.00245237	0.00213675	0	0.0024108	0.00646552	0.00485437	0.00429594	0.00243309	0	0.0027027	0.00236407
AT1G02170	+	0	1775	0.0151799	0.00214634	0.00408575	0.0242453	0.00204988	0.00427836	0.00847607	0.00263585	0.00435973	0.0031641	0.0021512	0.00397037	0.00228571	0.00258398	0.00354496	0.00669456	0.00264784	0.00349421	0.00508647	0.00967742	0.00364146	0.00660377	0.00306279	0.00661113	0.00648203	0.0070922	0.00506816	0.00716332	0.00258933	0.00563032	0.003544	0.00413223	0.00358049	0.00241449	0.00254345	0.00280112	0.00240192	0.0202703	0.0045683	0	0.00277521	0.0042523	0.0210342	0.00967118	0.00268528	0.038961
AT1G02180	-	0	1123	0.00289626	0.003025	0.00351903	0.00223651	0.00321435	0.003722	0.00448718	0.00218038	0.00343368	0.00195749	0.0026512	0.00383509	0	0	0.00315315	0.00131926	0.0046225	0.00536269	0.00515464	0.000978474	0.00815721	0.00955414	0.0138721	0.0115484	0.00217391	0.00529101	0.00528302	0.00202429	0.00352319	0.00856628	0.00111732	0.00540176	0.00458833	0.00134771	0.00281917	0.00252048	0.00509338	0	0.00310421	0.00330579	0.000992063	0.00332103	0	0.0035503	0.00535954	0
AT1G02190	+	0	2931	0.0118441	0.00342466	0.00393582	0.0031243	0.0045045	0.0037582	0.00244439	0.00475382	0.00377761	0.00360565	0.00359812	0.00368063	0.00696864	0.00383509	0.00341637	0.00529412	0.00769231	0.00411672	0.00128866	0.0110827	0.00485437	0.00653061	0.0052417	0.00545535	0.00297114	0.0062383	0.00574053	0.00434311	0.00982928	0.00820717	0.00595238	0.00830565	0.0051886	0.00230348	0.00276025	0.00262618	0.00134048	0.0288104	0.00629811	0.00426439	0.0122066	0.00345495	0.00991832	0.00653061	0.00447056	0.00575816
AT1G02205	+	0	3690	0.0162927	0.00524864	0.00406296	0.0172457	0.00412788	0.00349189	0.0056325	0.00373333	0.00361004	0.0053842	0.00336503	0.0035086	0.0106724	0.00105876	0.00429483	0.00409836	0.0040293	0.00563645	0.00685453	0.00825206	0.00885547	0.0062461	0.00631096	0.00466107	0.0114716	0.00888325	0.00893758	0.00682012	0.0038451	0.00377098	0.0124696	0.0081183	0.00799102	0.0030521	0.00295795	0.00263279	0.00387812	0.0152594	0.00320477	0.00507357	0.00585366	0.00455334	0.0377651	0.00893744	0.00623388	0.000648088
AT1G02210	-	0	263	0.000919963	0.00604839	0.00565227	0.00291262	0.00460829	0.00388444	0.00338123	0	0.00706714	0.00267618	0.00395257	0.00460617	0.034965	0	0.0051458	0	0	0.00826446	0.075188	0.037037	0.0663176	0.00696864	0	0.0112166	0.0166667	0.0298507	0.0185811	0.00342466	0	0.00585774	0.0105263	0	0.00247525	0.00609756	0.0149254	0.0029985	0	0	0.00808625	0.00591716	0.015873	0.00623053	0.00666667	0	0.00344828	0
AT1G02220	-	0	1833	0.0285779	0.00366492	0.00374956	0.0343991	0.00344432	0.00378815	0.0317009	0.00498173	0.0046014	0.0279693	0.00285886	0.00369881	0.0313433	0.0011274	0.0037123	0.00361011	0.00612423	0.0051756	0.00246002	0.00526778	0.00676459	0.00468855	0.00356779	0.00444896	0.00167926	0.00319898	0.00348759	0.00569395	0.00817884	0.00988331	0.00353357	0.00652529	0.00472872	0.000529101	0.00370066	0.00294196	0	0.00884086	0.00280293	0.00536481	0.0088574	0.00536566	0.0190996	0.00205339	0.00365297	0.0442857
AT1G02228	-	1	788	0.875965	0.730828	0.300814	0.82867	0.217942	0.195678	0.819127	0.138876	0.13666	0.842626	0.623048	0.271374	0.857143	0.722222	0.317954	0.395904	0.0792541	0.0757775	0.529412	0.123867	0.1404	0.238806	0.0165414	0.0316456	0.254464	0.0351562	0.0416504	0.547069	0.609639	0.253528	0.562414	0.594502	0.243478	0.528767	0.640351	0.203426	0.433168	0.648464	0.203529	0.329356	0.527157	0.130348	0.87069	0.451705	0.0802198	0.904564
AT1G02230	-	0	1602	0.00325651	0.00497294	0.00384818	0.00773015	0.00587034	0.00388181	0.00239489	0.00575374	0.00419701	0.00285103	0.00362591	0.00410663	0	0.00256849	0.00365319	0.00423729	0.00448766	0.00530898	0.00112233	0.00443319	0.00445765	0.003861	0.00548847	0.0049961	0.00276753	0.00394811	0.00511232	0.0037092	0.00483304	0.006141	0.00394633	0.00620843	0.00528351	0.00135777	0.00150094	0.00253583	0.00164745	0.119231	0.0184268	0.00132802	0.0488189	0.006876	0.0040107	0.0110847	0.00406019	0.00174216
AT1G02250	-	0	1608	0.00464666	0.00341906	0.00384138	0.00304465	0.00291767	0.00357155	0.00314465	0.00344305	0.00335247	0.00939689	0.00341118	0.00291417	0.00994036	0.002443	0.0031559	0.00321027	0.00325309	0.00439831	0.0102171	0.00769971	0.00472872	0.000710227	0.00344037	0.00518209	0.00391236	0.00346821	0.00379305	0.00168824	0.00574163	0.00391134	0.00391134	0.0124352	0.0103121	0.00234412	0.00368189	0.00291715	0.00477327	0.00827206	0.00244021	0.00600858	0.00883002	0.00595127	0.00205339	0.00401606	0.00258287	0
AT1G02260	-	0	2436	0.289086	0.00531915	0.00418899	0.247579	0.00422519	0.00416379	0.278644	0.00352877	0.00367578	0.254247	0.00363182	0.00353899	0.197883	0.001554	0.00334095	0.0081591	0.000514668	0.00561447	0.0113298	0.00121359	0.00397727	0.0390266	0.0178164	0.0167479	0.0387597	0.00662837	0.0123781	0.0135802	0.005341	0.00356214	0.0284215	0.0126804	0.00783447	0.00269058	0.00146628	0.00220964	0.0200772	0.00327869	0.002595	0.00870647	0.00414079	0.00373192	0.190995	0.00485437	0.00444374	0.270154
AT1G02270	-	0	3086	0.0659451	0.00379438	0.00378651	0.061553	0.00339963	0.0033601	0.0104518	0.00407697	0.00360397	0.0332481	0.00354396	0.00345569	0.0149589	0.00212089	0.00396733	0.00434546	0.00638213	0.00531174	0.00827498	0.00679656	0.00926765	0.00412712	0.00448565	0.00517746	0.00439174	0.0052459	0.00450349	0.00417362	0.00299401	0.00508604	0.00277668	0.0026533	0.00533369	0.00410317	0.00311462	0.00201524	0.00299401	0.00216567	0.00306083	0.000790514	0.00326087	0.00347972	0.0683636	0.00604728	0.00261162	0.0532151
AT1G02280	-	0	1963	0.253582	0.00399704	0.00414588	0.270761	0.00357495	0.00315249	0.235549	0.00301047	0.00330321	0.230623	0.00376993	0.00317099	0.17414	0.00321285	0.00359576	0.0212766	0.00763359	0.0055291	0.0137195	0.00424757	0.00301378	0.00819224	0.00517019	0.00444059	0.0187824	0.0037037	0.00525	0.00635593	0.00469885	0.00369838	0.00961538	0.00468567	0.00523162	0.00266193	0.00232945	0.00262674	0	0.00496689	0.00433754	0.00100705	0.00162866	0.0045835	0.244382	0.0205279	0.00476977	0.239726
AT1G02290	-	0	2210	0.075773	0.00432366	0.00306003	0.0489711	0.00296169	0.00318413	0.0569091	0.00256926	0.00363281	0.0804459	0.00436834	0.00307045	0.0819672	0.0101432	0.0037043	0.00605144	0.00546697	0.00432199	0.00330579	0.004002	0.00474957	0.0135551	0.0110992	0.0105075	0.00899382	0.0126108	0.00766098	0.00750268	0.00260501	0.00489396	0.00421496	0.00905119	0.00948043	0.00203832	0.0172808	0.00226432	0.00295567	0.0326912	0.00492005	0.00381316	0.00277778	0.00416171	0.0630551	0.00706357	0.00350212	0.0720961
AT1G02300	+	0	2175	0.00337055	0.00380148	0.00425273	0.00268611	0.00309149	0.00361092	0.003551	0.00311466	0.00275489	0.00183016	0.00379255	0.00356178	0.00143062	0.000736377	0.00362457	0.00261324	0.00317029	0.00588303	0.00359281	0.00365186	0.00415269	0.00921659	0.00803674	0.00887662	0.0117555	0.0105178	0.00964187	0.000699301	0.00452174	0.00436254	0.00289017	0.00434625	0.006102	0.00440286	0.0066778	0.00409866	0.00288184	0.0230947	0.00133741	0.00121359	0.00734394	0.00412781	0.00353774	0.00597372	0.0035179	0.0296875
AT1G02305	+	0	2476	0.19945	0.00283889	0.00432615	0.212166	0.00311352	0.00417895	0.26929	0.00320223	0.00306628	0.241424	0.00395625	0.00362764	0.219081	0.00269107	0.00389554	0.0368885	0.0044898	0.00560787	0.0435177	0.00350877	0.00284511	0.0357388	0.00910624	0.010383	0.0406681	0.0054757	0.00510204	0.0485732	0.00592242	0.00755192	0.0345896	0.00775795	0.00821384	0.00101781	0.0026738	0.00409338	0.00364964	0.0293941	0.00340083	0.00407747	0.0201759	0.00509642	0.209205	0.0887137	0.00452021	0.19214
AT1G02310	-	0	2563	0.00532224	0.00585571	0.005283	0.00385222	0.00325219	0.00335283	0.003457	0.00351653	0.00393006	0.00176296	0.00264725	0.00359154	0	0.00140449	0.00261267	0.00287121	0.00515464	0.00508063	0.00396127	0.00262605	0.00410601	0.00473186	0.00483991	0.00518636	0.00708466	0.00902315	0.00875274	0.00523705	0.00305344	0.00456554	0.00534255	0.00746547	0.00574659	0.00392887	0.000965251	0.00255176	0.00126662	0.00276817	0.00295664	0.002001	0.00351494	0.00339935	0.00288462	0.0018105	0.0034188	0.00799508
AT1G02320	+	0	146	NA	0.00917431	0.00317158	NA	0.00822368	0.00252951	NA	0.00816993	0.00380897	NA	0.00465839	0.0038674	NA	0.0102041	0	NA	0.00826446	0.00422535	NA	0	0.00593472	NA	0	0.00445765	NA	0	0.00334821	NA	0.0149254	0.00761905	NA	0	0.00310559	NA	0	0.00196078	NA	0	0.0017762	NA	0.0275229	0.00298507	NA	0	0.00631912	NA
AT1G02330	-	0	1537	0.103175	0.00426743	0.00286561	0.0897413	0.00336649	0.00254673	0.0258281	0.0047937	0.00286937	0.0440513	0.00320419	0.00299814	0.128613	0.00235571	0.00206683	0.0353669	0.00808229	0.00551666	0.0419103	0.00517688	0.00499762	0.0198322	0.00588235	0.00375427	0.0315717	0.00879765	0.0117401	0.0319223	0.00180505	0.00428189	0.0343137	0.00362319	0.0060736	0.00756811	0.00413793	0.00196721	0.00710059	0.00207039	0.001706	0.00333333	0.00289855	0.00394115	0.0911528	0.00823529	0.00380952	0.134039
AT1G02335	-	0	1069	0.00324675	0.00391134	0.00446882	0.00273473	0.00223143	0.00338387	0.00349393	0.00545746	0.00400434	0.00296412	0.00330852	0.0031557	0.00535475	0.004914	0.00419385	0.00465116	0.00277393	0.0035482	0.00688468	0.00610687	0.00518672	0.0014652	0.00266667	0.00548697	0.0214592	0.00803213	0.0149511	0.00634737	0.0045403	0.00417399	0.00517241	0.00405268	0.00509865	0.00248859	0.00220426	0.00254939	0.00309598	0	0.0027833	0	0.00341297	0.0043956	0.00328947	0.00198807	0.00381841	0.00250627
AT1G02340	-	0	2126	0.0100194	0.00308325	0.00458125	0.00373134	0.00365917	0.00404824	0.00288437	0.00327829	0.00408404	0.00264741	0.00373719	0.0040058	0.0121422	0.00261552	0.00370894	0.00359281	0.00421433	0.00457516	0.00344828	0.00544218	0.00358218	0.00456389	0.00656897	0.0064194	0.0046811	0.00727714	0.00517369	0.00458482	0.00398804	0.00468193	0.00506912	0.00421546	0.00590426	0.00285442	0.00288925	0.00348505	0.00406504	0.0261927	0.00384149	0.00250836	0.019103	0.00225186	0.00509771	0.00417362	0.00430392	0.00706714
AT1G02350	+	0	875	0.0052589	0.00375587	0.00367616	0.00258493	0.0019321	0.00336134	0.0023279	0.00222222	0.0040574	0.000952986	0.0025355	0.00243767	0.00486618	0.00356506	0.00481232	0.00447761	0.00505051	0.00359454	0.00736648	0.0015528	0.00448833	0.00652884	0.00218579	0.00237389	0.00411523	0.00403633	0.00307434	0.004329	0.00193798	0.00434783	0.00398936	0.00406091	0.00402037	0.0036846	0.00133422	0.00147765	0.00559701	0.00331675	0.00340633	0.00447427	0.00160514	0.0026362	0	0.00383142	0.0014918	0.00777202
AT1G02360	-	0	1170	0.00331813	0.00250941	0.00397066	0.00342349	0.00298879	0.00432676	0.00186916	0.00380952	0.00506937	0.00269414	0.00229148	0.00427524	0.00327511	0.00152439	0.00590278	0.00363967	0.00284091	0.00497512	0.0088845	0.00146628	0.00479386	0.00610998	0.00909918	0.0117308	0.00487465	0.0031679	0.00349389	0.00505618	0.00176056	0.00651938	0.00524809	0.00364697	0.0058289	0.00467071	0.00338524	0.00217967	0	0.00587084	0.00300558	0.0028436	0.00154799	0.00341763	0.00124533	0.0037594	0.00395883	0
AT1G02370	+	0	2011	0.00397068	0.00346351	0.00378398	0.00305455	0.00191874	0.00270121	0.0021438	0.00434351	0.00304844	0.0019856	0.003309	0.00334388	0.00251467	0.0033557	0.00244101	0.00279642	0.0044603	0.00409142	0.00346741	0.00400229	0.00424354	0.00749625	0.00572956	0.00788714	0.00223464	0.00226963	0.00285287	0.00519706	0.00708466	0.0041221	0.0027688	0.00407709	0.00476136	0.00179856	0.00415858	0.00248735	0.000901713	0.00144092	0.00414842	0.0044405	0.00485437	0.0027027	0.00691776	0.00584036	0.0118366	0.00122549
AT1G02380	+	0	1971	0.00384078	0.00382687	0.00403084	0.00249493	0.0040743	0.00353807	0.00271274	0.00304878	0.00352628	0.00167668	0.00373852	0.00336191	0.00108696	0.00169635	0.00281812	0.00407609	0.00318471	0.00375	0.00501253	0.00786885	0.00890942	0.00389755	0.00595491	0.00676725	0.00376412	0.00433526	0.00566162	0.00681342	0.00411184	0.0040256	0.00270416	0.00494438	0.00423684	0.00159426	0.00119617	0.00174491	0	0.000696864	0.00308362	0.00368664	0.0105634	0.00348635	0.00100503	0.00294768	0.0028073	0.00398406
AT1G02390	+	0	2440	0.00252768	0.00394555	0.00390819	0.00487752	0.00383212	0.00362337	0.00322904	0.00266667	0.00403836	0.00323071	0.00364616	0.00398746	0.00275482	0	0.00280112	0.00424178	0.00425894	0.00421026	0.00399772	0.0046729	0.00373961	0.00272904	0.00630915	0.0053172	0.00864553	0.00838574	0.00986875	0.00357015	0.00797546	0.00495575	0.00276789	0.00323625	0.00515464	0.00061862	0.0046225	0.0029634	0.00204638	0	0.00188413	0.00389105	0.00424178	0.00420233	0.00803859	0.00628931	0.00404079	0.00246305
AT1G02391	-	0	155	0.00468933	0.00403769	0.00342906	0.00444939	0.00250941	0.00548292	0.0020202	0.0023015	0.0022779	0.0020429	0.00345622	0.00277557	0	0.00970874	0	0.00423729	0	0.00339559	0.00462963	0	0.00353982	0.0034965	0.0042735	0.0027248	0	0.00483092	0.00906344	0.00692042	0.00389105	0.0013459	0	0	0.0013947	0	0.00280112	0.00281426	0.013245	0	0.00221729	0	0	0	0	0	0	0
AT1G02400	+	0	2776	0.00269838	0.00470695	0.00423316	0.00284091	0.00429127	0.00351434	0.00250999	0.00231481	0.00379451	0.00354698	0.00250094	0.00367855	0.0021966	0.00162206	0.00480973	0.00445038	0.00693001	0.00571671	0.0126275	0.00719942	0.0106104	0.00327988	0.00821918	0.00493106	0.00198491	0.00665457	0.00538721	0.00509832	0.00648999	0.00704035	0.00366667	0.00497018	0.00493683	0.00293194	0.00189155	0.00258997	0.00215169	0.00558659	0.00297619	0.0034622	0.00877193	0.00336795	0.0243902	0.0159664	0.0180554	0.00143472
AT1G02405	-	0	526	0.00461255	0.00107585	0.00441151	0.00222859	0.00115741	0.00313849	0.00488538	0.00332005	0.00312221	0.00365991	0.00407955	0.00306227	0.00475059	0	0.00237812	0.00272851	0.002457	0.00854701	0.00146413	0.00550964	0.00473934	0.0026738	0.00382409	0.00378549	0.00935829	0.00471698	0.00404858	0.00408998	0.00500835	0.00737798	0.00866739	0.0017301	0.00309917	0.00340599	0.00257732	0.002079	0.00375235	0	0.00428266	0.0105042	0.00727273	0	0.0138889	0.0137741	0.00714286	0
AT1G02410	+	0	2001	0.0571562	0.00349701	0.00395522	0.0819593	0.00208449	0.00385573	0.0793731	0.00507901	0.0039267	0.0929421	0.00353271	0.00290237	0.0481221	0.00273785	0.00433576	0.0254582	0.0123993	0.0106121	0.0254854	0.00202703	0.00563525	0.0175305	0.00538358	0.00454848	0.0259849	0.0061287	0.00458431	0.00841622	0.00555813	0.00470536	0.0181137	0.0119808	0.00506706	0.00310559	0.00180288	0.0018357	0.01566	0.0065407	0.0030926	0.00542005	0.0363322	0.00371594	0.0867117	0.0190058	0.0107378	0.0662983
AT1G02420	+	0	1475	0.357917	0.00317771	0.00440669	0.355874	0.00364338	0.00350237	0.330149	0.00379295	0.00332992	0.337468	0.00336367	0.00306272	0.417989	0.00251572	0.00362016	0.0671756	0.00465983	0.00356648	0.0958773	0.00707547	0.00524427	0.0343223	0.00682853	0.00595798	0.0665489	0.00235479	0.00467524	0.0450222	0.00625489	0.00531297	0.0724971	0.00987092	0.00482716	0.00756303	0.00256937	0.00241676	0.0185414	0	0.00167616	0.00269542	0.00331675	0.00552268	0.391348	0.0384615	0.00757384	0.349476
AT1G02430	-	0	1012	0.330532	0.00459492	0.00396743	0.330889	0.00345458	0.0030751	0.245534	0.0035524	0.00396028	0.339168	0.00333272	0.00367922	0.187146	0	0.0053313	0.0574374	0.00493097	0.00521437	0.0701107	0.00250313	0.00535523	0.053455	0.00361337	0.00464396	0.0828221	0.00613497	0.00384226	0.0426357	0.00467602	0.00508607	0.0686654	0.0095498	0.00479042	0.0128205	0.00160342	0.00201083	0.0457143	0.0039267	0.00109729	0.00335008	0.00706714	0.00437416	0.365559	0.0217606	0.00342759	0.328685
AT1G02440	-	0	893	0.0282821	0.0026976	0.00433258	0.00283375	0.00467635	0.00381679	0.00167842	0.00203511	0.00398057	0.00322959	0.00437637	0.00269769	0.00408163	0.00993377	0.00260902	0.00162866	0.00386598	0.00453956	0.00204082	0.00302572	0.00443131	0.00582072	0.00508475	0.00347222	0.00513479	0.00108814	0.00484131	0.00217865	0.0034188	0.00284464	0.00492126	0.00678733	0.00469484	0.000901713	0.00200938	0.00194484	0.00452489	0.02	0.0048014	0.00181488	0.00125628	0.00207397	0.00404858	0	0.00277447	0.0126183
AT1G02450	-	0	540	0.00359527	0.0019084	0.00278164	0.00190295	0.00184672	0.00377472	0.00299738	0.00227273	0.00373875	0.00226415	0.00298954	0.00196691	0.00421053	0	0.00429799	0.00475059	0.00512821	0.00235664	0.00197628	0.00377358	0.00257069	0.00522876	0.00247525	0.00368053	0.0135659	0.0185874	0.0319874	0.00297619	0.00294985	0.00889328	0.0026738	0.00742574	0.00311526	0.00221976	0.0021097	0.00268546	0.00282486	0	0.00673149	0.00255102	0.0104712	0.00552486	0.00221239	0.0041841	0.00325309	0
AT1G02460	-	0	2531	0.00399654	0.00277906	0.00402157	0.00360518	0.00293214	0.00381534	0.00456795	0.0039131	0.00440704	0.0057861	0.00215983	0.00356071	0.00371287	0.00360685	0.00485762	0.00413413	0.00441084	0.00498298	0.00750117	0.00639386	0.00640223	0.00940203	0.0112647	0.00847458	0.0025652	0.00542823	0.00501433	0.00647801	0.00484262	0.0050284	0.00322477	0.00407056	0.00462879	0.00311284	0.00251166	0.0027577	0.00185414	0.00252313	0.00282187	0.00307314	0.00349956	0.00334057	0.00359712	0.00160772	0.00209171	0.00621977
AT1G02470	-	0	1859	0.357647	0.128765	0.0799898	0.373466	0.088175	0.0885158	0.367052	0.0757818	0.0825578	0.377095	0.126592	0.0959332	0.262765	0.0927711	0.0693487	0.188791	0.0266249	0.0338829	0.181732	0.0385375	0.0370508	0.0835294	0.00567108	0.00515527	0.107721	0.0069797	0.00807537	0.179873	0.0674847	0.0626924	0.218783	0.0783517	0.0668221	0.157741	0.0668617	0.0381735	0.135864	0.100856	0.041557	0.0892157	0.0448522	0.0156886	0.439379	0.0447917	0.00926307	0.294452
AT1G02475	-	0	1561	0.00290613	0.0053141	0.00441877	0.0028547	0.00385579	0.00311192	0.00254094	0.0035822	0.00390368	0.0020284	0.00284596	0.00351476	0.00208333	0	0.00391705	0.00577201	0.00742115	0.00351406	0.00140449	0.00188147	0.00263992	0.00693069	0.00340832	0.00394915	0.00210084	0.00766551	0.00455178	0.00899281	0.00764706	0.0089207	0.00628931	0.00609756	0.00825792	0.000781861	0.00378788	0.00238166	0	0.00377834	0.00246548	0.00334448	0.00347625	0.0027595	0.00833333	0.00732984	0.003443	0.00707547
AT1G02480	+	0	72	0.00320513	0.00444444	0.00581395	0.00544747	0.00442478	0.00322165	0.000909091	0.00788436	0.00377358	0.00480769	0.0054407	0.001868	0	0	0	0	0	0.00384615	0	0	0.00343643	0	0.0122699	0.0107527	0	0	0	0.0204082	0	0	0.00297619	0.00421941	0.00540541	0	0	0	0	0	0	0.00636943	0	0	0.0272109	0.0181818	0.0291262	0
AT1G02490	+	0	116	0	0.00652174	0.00130293	0.00851064	0.00695048	0.00432432	0.0083682	0.00290135	0.00315259	0.00363636	0.00178891	0.00366876	0	0.00724638	0	0	0.0166667	0.00287356	0	0.00458716	0	0	0.00260417	0.0123267	0	0.0125523	0.00445434	0.0277778	0.0148515	0.00727273	0	0.0534591	0	0	0.0282353	0.00458015	0	0.291667	0.0143885	0	0.048951	0.00813008	0	0.129496	0.00471698	0
AT1G02500	+	0	2186	0.159146	0.00423897	0.0036739	0.186496	0.003861	0.00375883	0.143349	0.00503224	0.00339484	0.186582	0.00430622	0.00342522	0.198436	0.0025974	0.00231258	0.010981	0.00391901	0.00432384	0.0247104	0.0127602	0.00888956	0.0247982	0.00615069	0.0042291	0.0455824	0.0123457	0.0109493	0.0129496	0.00842815	0.00719708	0.0161212	0.0081266	0.00697916	0.00684262	0.00441696	0.00285019	0.00375587	0.00721732	0.0035868	0.00254885	0.0198582	0.00223983	0.237757	0.0310601	0.0113012	0.187568
AT1G02510	-	0	1170	0.00364964	0.00159642	0.00458449	0.00450938	0.00147232	0.00353794	0.00292793	0.00354496	0.00344718	0.0019861	0.00108137	0.00351227	0.00242131	0.0103734	0.00578481	0.00483092	0.00628931	0.00544389	0.0018315	0.0014556	0.00361555	0.00283889	0.0075188	0.00504541	0.00441176	0.00516129	0.00560067	0.00519481	0.00419727	0.00398825	0.00456621	0.00498504	0.00687563	0.00373134	0.00218341	0.00223947	0.00312826	0.003663	0.00114286	0.00413223	0.0148515	0.00497512	0.00356506	0.00477707	0.00137315	0.00164474
AT1G02520	+	0	5094	0.274304	0.00510689	0.0044863	0.236468	0.00329211	0.00364712	0.252423	0.00346358	0.00418209	0.253206	0.00326895	0.00375086	0.210125	0.00230719	0.00312356	0.0105603	0.00431921	0.00488338	0.019556	0.00752445	0.00550012	0.0197357	0.00578348	0.00572315	0.0291807	0.00637291	0.00686723	0.0172278	0.00817019	0.00509942	0.0197085	0.0100275	0.0107833	0.00336256	0.00281459	0.00256334	0.00520984	0.00338409	0.00321299	0.00228702	0.00246171	0.0032149	0.268585	0.00656018	0.00399896	0.193997
AT1G02530	+	0	4882	0.0758099	0.0038304	0.00350989	0.0719094	0.00342119	0.00353316	0.0644562	0.00398186	0.00437922	0.0796646	0.00310044	0.00363473	0.0788243	0.00343535	0.00298994	0.0047053	0.00330813	0.00466866	0.00502793	0.0042261	0.00537333	0.00990776	0.00584605	0.00814796	0.0118024	0.00559629	0.00777752	0.00533956	0.00553761	0.00592987	0.0101334	0.00285941	0.00555714	0.00270131	0.00275862	0.00218835	0.00372439	0.0035461	0.00256822	0.00465929	0.0019892	0.00346079	0.0934901	0.0103768	0.00536525	0.0757517
AT1G02540	-	0	872	0.00394089	0.00552486	0.00401089	0.00229568	0.00433526	0.0034828	0.0105769	0.00256016	0.00395507	0.00300558	0.00180261	0.00410996	0	0	0.00225632	0.0107991	0.00437637	0.00908479	0.00684932	0	0.00431321	0.00166945	0.00337268	0.00511945	0.0272436	0.0320405	0.0294747	0.00940439	0.00471698	0.00707117	0.00338983	0.00171527	0.0047417	0	0.0021097	0.00206825	0	0	0.00411899	0.00917431	0	0.00290909	0.0135135	0.0173611	0.0296022	0
AT1G02550	+	0	728	0.00284553	0.00124844	0.00362903	0.00208377	0.00195185	0.00386387	0.00273904	0.00395257	0.00246399	0.00261517	0.00192184	0.00450271	0.00229621	0	0.00369686	0.00606673	0.003125	0.0040678	0.00219298	0	0.00268577	0.00282646	0.0069808	0.003663	0.0044843	0.00744417	0.00634766	0.00345304	0.00518135	0.00580552	0.0288837	0.0263736	0.0303322	0.002886	0	0.00275862	0.0013369	0	0.00547445	0.00344432	0	0.00536553	0.00396432	0	0.00494641	0
AT1G02560	+	0	2249	0.119058	0.00530054	0.00336377	0.168362	0.00270833	0.00377378	0.101018	0.00363442	0.00352187	0.124037	0.00418829	0.00324179	0.11126	0.00208623	0.00442629	0.016632	0.0154068	0.0122707	0.0128205	0.00540806	0.00540408	0.0108696	0.00710812	0.00573066	0.0213235	0.00650195	0.00848612	0.0187761	0.00905141	0.00857064	0.0112952	0.00604686	0.00477931	0.00256016	0.00201664	0.00276563	0.00589971	0.00219459	0.0031864	0.0023175	0.00492881	0.00469016	0.134642	0.00935204	0.00558757	0.121123
AT1G02570	+	0	905	0.0700935	0.00599078	0.00434534	0.0334728	0.00319052	0.00424249	0.0151918	0.00405904	0.00389704	0.0320197	0.00451931	0.00369778	0.0429448	0.0059761	0.00520833	0.0063857	0.00938338	0.00362976	0.00566038	0	0.00462428	0.00983284	0.00220264	0.00656205	0.0111888	0.0116959	0.0321135	0.0184957	0.0218228	0.0303731	0.00493218	0.00524934	0.00585176	0.00172117	0.000970874	0.00334448	0	0.00265957	0.00363196	0.00564972	0.00434783	0.0062711	0.0622837	0.0035461	0.00348736	0.00226244
AT1G02575	+	0	897	0.00174216	0.00247321	0.00403667	0.00301594	0.0020475	0.00415628	0.0032066	0.0025663	0.00369914	0.00104131	0.00366178	0.00314442	0.010453	0.00699301	0.00392597	0	0.0110092	0.0042333	0.0244361	0.0165746	0.0175941	0.00260756	0.00380228	0.0035524	0.00434153	0.00699301	0.00385109	0.00575374	0.00850159	0.00402939	0.00460299	0.00584112	0.00420688	0.0010929	0.00214133	0.00342857	0	0.0133333	0.00281057	0.00493827	0.0126904	0.00553761	0.00610998	0.00788955	0.00281124	0.00689655
AT1G02580	+	0	4419	0.00337145	0.00390625	0.00433749	0.00265451	0.00296505	0.00349053	0.0031246	0.00343866	0.00404094	0.00283094	0.0025533	0.00402099	0.00314607	0.00318761	0.00352223	0.00536553	0.00356633	0.00472741	0.00450139	0.00586295	0.00823893	0.00456376	0.00674536	0.00870988	0.00307263	0.00320233	0.00510949	0.00502994	0.00551102	0.0042966	0.00613046	0.00555836	0.00712049	0.00227359	0.0351115	0.003474	0.00130492	0.00831146	0.00319888	0.00264085	0.00823799	0.00431339	0.00436047	0.00557809	0.00284728	0.000544662
AT1G02590	-	0	623	0.00241158	0.00366013	0.00479592	0.00773196	0.00505383	0.00685511	0.00401606	0.00377358	0.00614284	0.004245	0.0040374	0.00438524	0.00884956	0.00441176	0.00622407	0.0037594	0.00124844	0.00782779	0.00446429	0.00322061	0.00281057	0.0278638	0.00828157	0.00287592	0.0180723	0.002849	0.00532569	0.014742	0.00764007	0.008088	0	0.00274977	0.00420463	0	0.00313283	0.00426386	0	0.00147493	0.00183824	0.00518135	0.00406504	0.00222058	0	0.00330396	0.00413736	0
AT1G02600	+	0	71	0	0.00436681	0.0102669	0.0108932	0.00716332	0.0154719	0.00722892	0.00656814	0.0158809	0.002	0.00413793	0.0052381	0.0175439	0.0119048	0.0205761	0	0	0.00980392	0.0131579	0	0.00295858	0	0.0134228	0	0	0.00793651	0.00859599	0	0.025641	0.0145191	0	0.00515464	0.00909091	0	0.00452489	0.0015674	0	0	0	0	0	0.0112782	0	0.00961538	0	0
AT1G02610	-	0	2944	0.00349447	0.00435894	0.00458652	0.00221095	0.00409373	0.00414868	0.00246943	0.00342509	0.00380698	0.0030596	0.00426687	0.00369539	0.00243112	0.00625	0.00344559	0.00606469	0.00622837	0.00546763	0.00161421	0.004329	0.00521585	0.00364015	0.00455322	0.00852521	0.00274424	0.00296912	0.00561487	0.00531915	0.00603622	0.00682441	0.00455166	0.0107369	0.00771144	0.00208261	0.00342596	0.0027367	0	0.00285442	0.00294758	0.00463679	0.00487409	0.00563498	0.00306279	0.00505902	0.00275877	0.000896057
AT1G02620	+	0	894	0.00187266	0.00322477	0.00375191	0.00633102	0.00308642	0.00340033	0.00286533	0.00493546	0.00248322	0.0033195	0.0017549	0.00372066	0.00443459	0.00674157	0.00348086	0.00407056	0.002849	0.0039617	0.00568182	0.004	0.00334129	0.00554939	0.00457143	0.00517986	0.00625782	0.00789474	0.00592824	0.0159204	0.0146905	0.0129096	0.00512821	0.00419727	0.0062081	0.00168209	0.000854701	0.00359332	0.00568182	0.0095057	0.000827472	0.00157233	0.0463576	0.00198255	0.0125	0.00361011	0.00231054	0
AT1G02630	-	0	1814	0.00462107	0.00313595	0.00343203	0.013445	0.00331126	0.0029582	0.0161524	0.00378788	0.00411904	0.00856348	0.00228471	0.00425409	0.0201765	0.00300903	0.00291651	0.00112233	0.00473037	0.0045425	0.00774336	0.00788782	0.00498312	0.0126683	0.00918033	0.00740141	0.0271282	0.0112024	0.00697102	0.00386399	0.00802139	0.00503375	0.0145161	0.00593276	0.00338785	0.00298329	0.00144231	0.00426272	0.0013624	0.0354767	0.00397573	0.00294118	0.00342857	0.00301334	0.0179806	0.0114155	0.00340545	0.00505902
AT1G02640	+	0	3564	0.00363445	0.00378039	0.00409104	0.00338084	0.00335519	0.00344234	0.00321975	0.00334876	0.00365947	0.00360296	0.00395552	0.00382101	0.00145191	0.00326619	0.00398577	0.00727182	0.00607903	0.00684787	0.0116857	0.0110375	0.0112347	0.00486436	0.00467675	0.00491514	0.00812203	0.00711111	0.0112369	0.00308474	0.00295064	0.00558368	0.00456014	0.00528953	0.00470135	0.00250906	0.00209732	0.00195943	0.00359242	0.00146128	0.00282051	0.00267917	0.00191388	0.00382788	0.0100435	0.0096432	0.00416443	0.00331126
AT1G02650	+	0	1714	0.00309539	0.00396415	0.00407961	0.00237127	0.00381922	0.0034027	0.00286768	0.0048459	0.00373529	0.00229095	0.00316933	0.0033479	0.00251414	0	0.00422833	0.00309957	0.00138793	0.00490998	0.00244738	0.00453309	0.00428571	0.00491099	0.00345423	0.00381752	0.00720072	0.0114379	0.0111615	0.00447284	0.0035482	0.00575484	0.00421394	0.00245851	0.0055175	0.00182607	0.00330852	0.00185701	0.00141844	0.00245098	0.00255661	0.00162514	0.00491642	0.00426699	0.00456413	0.00165289	0.00538876	0.00327332
AT1G02660	-	0	3026	0.190352	0.00254405	0.00415694	0.181912	0.00315032	0.00385241	0.188676	0.00330639	0.00397661	0.176409	0.00422936	0.00313021	0.126627	0.00205198	0.0045159	0.0155572	0.00344086	0.0048515	0.0215954	0.00607287	0.00594916	0.0246154	0.00721085	0.0071251	0.0295722	0.00372376	0.00355939	0.0193619	0.0065625	0.00742981	0.0157405	0.00626679	0.00526624	0.00607064	0.0033098	0.00212913	0.011654	0.00275938	0.00219042	0.0154321	0.0277481	0.0046729	0.205828	0.0619327	0.00865801	0.182007
AT1G02670	+	0	4253	0.114793	0.00469592	0.0036569	0.123376	0.00386187	0.00302261	0.111669	0.00299283	0.00426808	0.107613	0.00327381	0.0030632	0.100675	0.00468201	0.00217617	0.0194522	0.00470393	0.0051516	0.0231707	0.0028955	0.00461302	0.0227784	0.00945104	0.0108022	0.0231919	0.00362783	0.00445038	0.0177497	0.00528348	0.0051397	0.0189485	0.00717307	0.00587461	0.00430416	0.00362371	0.00179835	0.0196532	0.0170801	0.00367012	0.0108284	0.02	0.00512975	0.121975	0.00733578	0.0048984	0.107886
AT1G02680	+	0	1685	0.00270313	0.00388817	0.00422529	0.00216888	0.00304311	0.00365703	0.0103559	0.00297619	0.00358794	0.0113785	0.00352869	0.00336629	0.00361011	0.00403226	0.00398307	0.0169492	0.0110076	0.0170061	0.00526712	0.00598291	0.00658404	0.00313676	0.00356888	0.00630362	0.00507614	0.00268276	0.00539245	0.00374732	0.00352734	0.00316729	0.00439883	0.00328228	0.00488865	0.00198098	0.00360848	0.00239573	0.00377358	0.00466744	0.00375033	0.00562324	0.00441501	0.00405474	0.0241546	0.0155729	0.0169628	0.00106838
AT1G02681	+	2	509	0.00276025	0.0034965	0.00357622	0.000812018	0.00122324	0.0037674	0.00406504	0.00425791	0.00368826	0.00349406	0.00622407	0.00405198	0.00686499	0.0035461	0.00265252	0.00429185	0.00704225	0.00176367	0.00157978	0.00261097	0.006	0	0.00226244	0.00289352	0.00347222	0.0124688	0.0068836	0.00373599	0.00518135	0.0043592	0.00520156	0.003861	0.00450225	0.00498504	0	0.00158353	0.00686499	0.00341297	0.00502092	0.00252525	0.00350877	0.0026087	0.0026738	0.00373134	0.000880282	0.00224719
AT1G02690	+	0	2959	0.207	0.0027894	0.0038002	0.218154	0.00277066	0.00361546	0.232399	0.00402477	0.0037801	0.196888	0.00335419	0.00347985	0.162382	0.00293378	0.00356018	0.0150981	0.00459468	0.00400041	0.0231065	0.00408315	0.00408476	0.0175589	0.00499861	0.00479136	0.0187354	0.00367551	0.00449381	0.022531	0.00520957	0.00446861	0.00775494	0.00526448	0.00388412	0.0014041	0.00332471	0.00268702	0.00074239	0.00447628	0.00295596	0.00267023	0.00513479	0.00282486	0.1858	0.0417029	0.00860068	0.157982
AT1G02700	+	0	1151	0.0116086	0.00354223	0.00312196	0.00288757	0.00186667	0.00359219	0.00272171	0.00387097	0.00449867	0.00235651	0.00148331	0.0036366	0.00221729	0.00492611	0.00241158	0.000810373	0.0012987	0.00526153	0.00519481	0	0.00377715	0.00530786	0.00550747	0.00551696	0.00325521	0.00302725	0.00367827	0.0039128	0.00334448	0.00550265	0.00493827	0.00189934	0.00439731	0.0028436	0	0.00322214	0.00132802	0	0.000469704	0	0.00575374	0.00348028	0.00481541	0.00127877	0.00353812	0.00330396
AT1G02710	-	0	290	0.00415512	0.0013089	0.0053424	0.00616438	0	0.00579039	0.00570342	0	0.00442758	0.0070922	0.00107759	0.00484731	0.00938967	0.00917431	0.00352113	0.0376471	0.0207469	0.0182927	0.00347222	0	0.004662	0.00645161	0.00346021	0.00571429	0.00234742	0	0.00307692	0.00904977	0.00425532	0.00173611	0.0159453	0.00425532	0.00572519	0.00341297	0.00557103	0.00116009	0.00507614	0	0	0.0194553	0.00719424	0.00291545	0.0109489	0	0.00864553	0
AT1G02720	+	0	2410	0.00606146	0.0054363	0.00423228	0.00271303	0.00305266	0.0041841	0.00251186	0.00333426	0.00425913	0.00231087	0.00266861	0.00407642	0.0027907	0.00275482	0.00454804	0.00400229	0.00367647	0.0055348	0.00610687	0.0070373	0.00463555	0.00569177	0.00541028	0.00413136	0.00593607	0.00383325	0.00634298	0.012215	0.00765306	0.00679632	0.00376569	0.00418585	0.00657957	0.00250235	0.00238338	0.00267034	0.00248139	0.0032	0.00278603	0.00350877	0.0590327	0.00597907	0.0185736	0.0104586	0.00810709	0.00201613
AT1G02730	-	0	4084	0.00319588	0.00479182	0.00377323	0.00983796	0.00354892	0.00353008	0.00406788	0.00383991	0.00420661	0.00220985	0.00329554	0.00368277	0.00475624	0.00271213	0.00324894	0.00337838	0.00348432	0.00499795	0.0032	0.00307798	0.00503752	0.00406366	0.00415973	0.00517528	0.00733048	0.00953154	0.0108098	0.00312767	0.00423261	0.00410419	0.000649773	0.00444175	0.00469902	0.0015559	0.00271623	0.00288689	0.00226372	0.00347826	0.00297767	0.00462351	0.0040568	0.00364919	0.00117647	0.000749625	0.00378378	0
AT1G02740	-	0	2622	0.0912315	0.00466515	0.0061108	0.0933502	0.00420373	0.00847964	0.0703204	0.00402485	0.00339537	0.093615	0.00467131	0.00329876	0.0727674	0.00681044	0.00402722	0.015015	0.00406174	0.00439628	0.0186235	0.0111301	0.00956989	0.0132409	0.00308219	0.0052365	0.0171294	0.00606835	0.00390041	0.0162297	0.00392542	0.00342243	0.0213025	0.00495213	0.00421736	0.00306346	0.00325521	0.00208071	0.00304569	0.0141723	0.00366139	0.00319829	0.056346	0.0058382	0.116279	0.01207	0.00979801	0.0886243
AT1G02750	+	0	1795	0.110992	0.0051795	0.00432464	0.123387	0.00361604	0.00338512	0.109628	0.00377655	0.00391018	0.117465	0.0043065	0.00397311	0.126582	0.00380952	0.00355872	0.00729927	0.00274537	0.004158	0.0223256	0.00768049	0.0124943	0.0104312	0.00289687	0.00453992	0.0244726	0.00638298	0.00531697	0.0141626	0.00461775	0.00428123	0.0204778	0.00229621	0.00534283	0.00268817	0.00540784	0.00262848	0.00634518	0.00319149	0.00304075	0.00121065	0.00408163	0.00285365	0.125741	0.0107317	0.0103712	0.079646
AT1G02760	+	0	72	0.00377358	0	0.00493421	0	0	0.00392157	0	0	0.00257069	0	0	0.00141443	0	0	0	0	NA	0	0	0	0	0	0	0.01	0.0454545	NA	0.010989	0	0	0.0169492	0	0	0.00675676	0	0	0	0	NA	0	0	NA	0	0.025	0	0.0105263	0
AT1G02770	-	0	1820	0.00337909	0.00408484	0.00366753	0.00244729	0.00387061	0.00393141	0.00420329	0.00392377	0.00401197	0.00325892	0.00435653	0.00372063	0.00126743	0.00273973	0.0026264	0.00418848	0.00297177	0.00495959	0.00350263	0.00390625	0.0054562	0.00521512	0.00439239	0.00378619	0.00227964	0.00341297	0.00433506	0.00608931	0.00295421	0.00518885	0.00187735	0.00589569	0.00589901	0.00153296	0.000369276	0.00276218	0.00308008	0.0021978	0.00217005	0.0030581	0.00464396	0.00205761	0.0149095	0.00930954	0.0119296	0.0111821
AT1G02780	-	0	1657	0.00423729	0.00426875	0.00383886	0.00361373	0.00385392	0.00354874	0.00249233	0.00378378	0.00392851	0.00229395	0.00289061	0.00348187	0.00109649	0.00217628	0.00389389	0.00631912	0.00217865	0.00297307	0.00497512	0.00471698	0.00562177	0.00319081	0.00658683	0.00337838	0.00524345	0.00417827	0.00431517	0.00712468	0.00379687	0.00521306	0.00857143	0.0097561	0.00789539	0.00155925	0.00137552	0.00299534	0.00421053	0.00188147	0.0022686	0.00328947	0.00302725	0.00392061	0.003663	0	0.00414136	0.00264201
AT1G02790	-	0	1933	0.00452745	0.00413743	0.00374933	0.00366499	0.00517026	0.00376176	0.0035545	0.00312012	0.00386717	0.00183824	0.00324517	0.00407912	0.00666032	0.00568182	0.00434783	0.0153257	0.0152931	0.0111524	0.0103663	0.0146386	0.012945	0.00353513	0.00588928	0.00585138	0.00479157	0.00551133	0.00478831	0.00648228	0.0086815	0.00808081	0.00408012	0.00199203	0.00420415	0.000323415	0.00459674	0.00299875	0.00263389	0.00574053	0.00311676	0.0044405	0.00332226	0.00374202	0.00341997	0.00165975	0.00438135	0.0021575
AT1G02800	-	0	2975	0.00323475	0.00391893	0.00440244	0.0044205	0.00230415	0.00387458	0.00344371	0.00331325	0.00431847	0.00311798	0.00408846	0.00422973	0.00177305	0.00382848	0.00321779	0.00465116	0.00966184	0.00681347	0.00217234	0.00285551	0.00558537	0.00146843	0.00570125	0.00422195	0.0056338	0.00817556	0.00784472	0.0014437	0.00180375	0.00503981	0.00480349	0.00556715	0.00488262	0.00226317	0.00272702	0.00234938	0.00320513	0.00434513	0.00270789	0.00426621	0.0058862	0.00427746	0.0029985	0.00296736	0.00329644	0.00209424
AT1G02810	+	0	2215	0.00360198	0.00347186	0.00368834	0.00358738	0.00328661	0.00396002	0.00303516	0.0033934	0.00532957	0.00332481	0.00343674	0.00367441	0.00184332	0.00261952	0.0036302	0.00234329	0.00524828	0.00503145	0.00428725	0.00462963	0.00450804	0.00413679	0.00542636	0.00507224	0.00504648	0.00546647	0.00495122	0.00629591	0.0032955	0.00393369	0.00423518	0.00695461	0.00630644	0.00189036	0.00236128	0.00284586	0.00150754	0.00523952	0.00562297	0.00361011	0.00245499	0.00345261	0.0149068	0.0119904	0.0144019	0.00222593
AT1G02813	+	0	611	0.00165426	0.00456323	0.00371172	0.00165453	0.00427807	0.00343552	0.00348028	0.00305998	0.0041841	0.00337382	0.00106157	0.00416341	0	0	0.00149813	0.00167785	0.00257732	0.00318471	0.00348432	0.003003	0.00147384	0.00434153	0	0.00400229	0.00811688	0	0.00372902	0.00480192	0.00927644	0.00424328	0.0072314	0.00331126	0.00517104	0.00239044	0.00131062	0.00205903	0.00184843	0.00303951	0.00215517	0	0.00268097	0.00619579	0.00217391	0.00353357	0.000809717	0.00380952
AT1G02816	+	0	1008	0.00329518	0.00590745	0.00425246	0.00307792	0.00237318	0.00435113	0.00244413	0.0032457	0.00340241	0.00279165	0.00142288	0.00382868	0.00149925	0.005	0.00451904	0.0014556	0.00847458	0.00417872	0.00471698	0	0.00502723	0.00454287	0.00208768	0.00618047	0.00240577	0.00694444	0.00496454	0.00189394	0.00813953	0.00376851	0.00351906	0.00444444	0.0042048	0.00216263	0.0017316	0.00298924	0.00360685	0.00361664	0.00334029	0.00513875	0.00938086	0.000896459	0.00819672	0.00814664	0.00785469	0.00248447
AT1G02820	-	0	710	0.0030021	0.00266059	0.00313643	0.00265182	0.00338639	0.00271964	0.00302024	0.00405157	0.00423113	0.00272913	0.00403924	0.00232935	0.0044843	0.00196078	0.0035868	0.00546448	0.00661521	0.00590967	0.00224215	0	0.00474496	0.00435256	0	0.00514933	0.0170455	0.0170648	0.0227273	0.00390016	0.006917	0.00658376	0.00385802	0.00489716	0.00792222	0.00244349	0.00310078	0.00232897	0.00302572	0.00198413	0.00361011	0.00319489	0.00189753	0.00274348	0.00170358	0.00634249	0.00224215	0.00223714
AT1G02830	-	0	463	0.00547645	0.00268817	0.00408102	0.00372936	0.00258621	0.00325581	0.0172492	0.00348432	0.00289709	0.00297999	0.00463576	0.00296279	0	0.00684932	0.005	0.0023753	0.00353357	0.00555556	0.00483092	0	0.00410116	0	0	0.00345423	0.00556586	0.00892857	0.0058698	0.0030303	0.00936768	0.00359712	0.00600601	0.00457666	0.00377675	0.002457	0.00373832	0.00383008	0	0.00847458	0.00238663	0	0.0114943	0.00351803	0.002331	0.00687285	0.00193299	0.0037594
AT1G02840	+	0	3078	0.234336	0.00280844	0.00364239	0.277728	0.00352582	0.00342138	0.243868	0.0036836	0.00342642	0.253428	0.00326501	0.00323566	0.157486	0.00235156	0.00358566	0.0186869	0.00673801	0.00876539	0.0188994	0.00418994	0.00522193	0.0225188	0.0045045	0.00376315	0.0273859	0.00689417	0.00688455	0.0207704	0.0138845	0.00705814	0.0180033	0.0137741	0.0119032	0.00225162	0.00276561	0.00239104	0.00670323	0.00821653	0.00503074	0.00128452	0.00726518	0.00287632	0.296085	0.0566948	0.00446791	0.256343
AT1G02850	+	0	2754	0.0291484	0.0050584	0.00412434	0.00251451	0.00404858	0.00403656	0.00150118	0.00451552	0.00356009	0.0022792	0.0027834	0.00361989	0.00121359	0.00428954	0.00327456	0.0123457	0.00634786	0.0111009	0.00364078	0.0039604	0.00665389	0.00210822	0.00480923	0.00535701	0.002886	0.0038961	0.00571294	0.00353857	0.00947712	0.00375729	0.00606061	0.00991254	0.0048797	0.000595238	0.00376506	0.00296485	0.00124378	0.071875	0.00761518	0.00738916	0.011828	0.00526316	0.00235849	0.0103199	0.00326797	0.00160256
AT1G02860	+	0	2118	0.00204457	0.00364157	0.004284	0.00375164	0.00270684	0.00342657	0.00325172	0.0027145	0.00385138	0.00246103	0.00332433	0.00345457	0.00122399	0.00219298	0.00425114	0.00336134	0.00398633	0.00343468	0.00489716	0.00192678	0.0040095	0.00769724	0.011648	0.00788817	0.00796178	0.00359527	0.00440791	0.00435053	0.00798085	0.00755073	0.00434783	0.00824063	0.00348662	0.00159405	0.002	0.00375117	0	0.00255102	0.00403691	0.00260756	0.00472813	0.00270062	0.00109409	0.00757576	0.00468071	0.00441176
AT1G02870	-	0	1463	0.126706	0.00308166	0.0033032	0.124332	0.00329747	0.00357715	0.150952	0.00377145	0.00355007	0.118877	0.00288184	0.00307557	0.0911243	0.00102669	0.00340681	0.0349301	0.00756859	0.00530705	0.0457018	0.00292113	0.00598802	0.0120898	0.00450113	0.00516403	0.0212766	0.00352113	0.00450139	0.0369532	0.00203114	0.00465178	0.033046	0.00267917	0.00364773	0.00270709	0.000983768	0.00253088	0	0.00260756	0.00406091	0.00131062	0.00224972	0.00260983	0.151099	0.0119048	0.00509956	0.119691
AT1G02880	-	0	2151	0.01007	0.00354348	0.00394838	0.04158	0.002616	0.00333352	0.0252244	0.00385356	0.00403638	0.0231467	0.0031881	0.00410324	0.0319361	0.00430663	0.00430179	0.0205255	0.016055	0.0170283	0.0095986	0.00613497	0.00555389	0.00705372	0.0042333	0.00520045	0.00691389	0.00383772	0.00514167	0.00380469	0.00215285	0.00521569	0.00465929	0.00340136	0.00439868	0.00197394	0.00215054	0.00220296	0.00287908	0.00631912	0.0021308	0.00461681	0.00322841	0.00432756	0.0256654	0.0060241	0.00279378	0.0207373
AT1G02890	-	0	6815	0.380441	0.00453489	0.00388024	0.438123	0.00374493	0.00357214	0.427943	0.00412971	0.00427612	0.393333	0.0042413	0.00400457	0.396393	0.00508351	0.00379631	0.0430761	0.00511673	0.00408827	0.0545233	0.00467963	0.00410062	0.0476933	0.00462309	0.00472932	0.064581	0.00435127	0.00432708	0.0541472	0.00737705	0.00597578	0.0546563	0.00587228	0.00650178	0.00929736	0.00507931	0.00338847	0.0254561	0.053969	0.00450598	0.0086858	0.0172564	0.00329776	0.375372	0.132002	0.010063	0.392954
AT1G02900	-	0	578	0.00211528	0.00382723	0.00313866	0.00275634	0.00117716	0.00458033	0.00337268	0.00187149	0.0031887	0.00315457	0.00421941	0.00397276	0.00258398	0	0.00499445	0.00243309	0.0056338	0.0044618	0	0.00290698	0.00261267	0.00816993	0.00520833	0.00334572	0.00886525	0.00383142	0.00125156	0.00798722	0.00338409	0.00255195	0.00529101	0.00554529	0.0052691	0	0.00344432	0.00290237	0	0.0176678	0.00394218	0	0.00271003	0.0018622	0.00245098	0	0.00252525	0
AT1G02910	-	0	2571	0.389572	0.00558899	0.00405942	0.367644	0.00299878	0.00369023	0.400549	0.0034493	0.00385841	0.410458	0.00426613	0.00345357	0.304473	0.00330251	0.00359848	0.0576237	0.00447828	0.00424854	0.0745474	0.00345338	0.00558269	0.0281307	0.00682731	0.00965184	0.0372671	0.00643547	0.00496409	0.0542836	0.00858936	0.00794824	0.0353445	0.00550162	0.00484607	0.00587184	0.00216242	0.0022453	0.00567823	0.00284576	0.00288508	0.00130124	0.00477897	0.00296684	0.441152	0.151557	0.0180334	0.458813
AT1G02920	-	0	1114	0.00357143	0.00339821	0.00411566	0.00277136	0.0042735	0.00376969	0.00322432	0.00314367	0.00321193	0.00560329	0.00251067	0.00338263	0	0.00560748	0.00546097	0.0201097	0.0109739	0.0143286	0.00205761	0.00144718	0.00456737	0.00769231	0.00207254	0.00398623	0.00276625	0.0040404	0.00540632	0.0046875	0.00955414	0.00556253	0.00569801	0.00379507	0.00634518	0.00109051	0	0.00304221	0.00284091	0.00194553	0.000678426	0	0.0032	0.00254741	0.00911854	0.00609756	0.00245873	0.00854701
AT1G02930	-	0	1279	0.00293542	0.00481859	0.00520204	0.00241911	0.00530504	0.00339668	0.00388176	0.0042261	0.00328606	0.00265252	0.00255695	0.00332075	0.005	0.00194175	0.00270179	0	0.00682128	0.00498527	0.00176991	0.00632911	0.00459301	0.0010661	0.00561272	0.00462036	0.00224467	0.0095511	0.00535888	0.0041841	0.00683371	0.00561272	0.00822199	0.00172563	0.00431779	0.00432152	0.00141044	0.00248416	0.00215983	0.00566038	0.00219436	0.00230415	0.00404858	0.00391901	0.00713012	0.0100719	0.0103929	0
AT1G02940	-	0	1049	0.0831533	0.00366789	0.00355912	0.0904689	0.00362917	0.00403293	0.0339391	0.00388693	0.00472521	0.0373453	0.00483779	0.0034709	0.0368421	0.00168634	0.00313569	0.0196078	0.0215517	0.018687	0.00275103	0.00753296	0.00576806	0.0101103	0.0045045	0.00565078	0.00727273	0.0047619	0.00275551	0.00338409	0.00609756	0.00620805	0.00528169	0.00541712	0.00588235	0.00193924	0.00151745	0.00307651	0.00152207	0.00364299	0.00126662	0.0113895	0.00862069	0.00491884	0.0235294	0.00217865	0.0040282	0.0100402
AT1G02950	-	0	1300	0.00398406	0.00430571	0.00426536	0.00485143	0.00547279	0.00411441	0.0145158	0.00217313	0.00369958	0.00363358	0.0035503	0.00325023	0.0214205	0.00192678	0.0031489	0.00590551	0.00156495	0.00534442	0.0042508	0.00466563	0.00421537	0.007109	0.0155039	0.0144088	0.000927644	0.0058309	0.00611841	0.00464253	0.00720461	0.00468425	0.00446097	0.00815851	0.00514286	0.00226244	0.00176056	0.00274755	0	0	0.00228376	0.00460829	0.00549451	0.00396264	0.00149031	0.00852878	0.00518842	0.0030722
AT1G02952	+	0	1013	0.00421704	0.00414723	0.00418907	0.00461613	0.00537634	0.00422047	0.0173315	0.00269833	0.00381615	0.00375323	0.00405588	0.00335185	0.0237467	0	0.00365785	0.00465658	0.00214133	0.00539084	0.00385109	0.00446429	0.00391294	0.00744879	0.0200364	0.0176699	0.00109649	0.00594059	0.00653168	0.00115741	0.00447427	0.00364465	0.00544465	0.0108893	0.00502045	0.00277971	0	0.00291951	0	0	0.00251076	0.003663	0.0075188	0.00431189	0	0.00877193	0.00476839	0.00191205
AT1G02960	-	0	2965	0.087233	0.0035654	0.0039872	0.0474251	0.00336562	0.00341406	0.0629249	0.0029316	0.00407303	0.0686262	0.00359428	0.00359031	0.0370722	0.00385888	0.00351256	0.0226244	0.00551268	0.00779459	0.0204802	0.0044964	0.00413418	0.00683132	0.0044603	0.00423265	0.0139391	0.00424559	0.00492651	0.0129745	0.00439625	0.00645255	0.0200957	0.00813008	0.00516671	0.00108656	0.00167609	0.00304634	0.0144681	0.0914573	0.00680447	0.00916667	0.088729	0.00803604	0.0641892	0.0114656	0.00359928	0.028877
AT1G02965	-	0	1153	0.00294811	0.00357228	0.00285544	0.00208171	0.00459117	0.003438	0.00510465	0.00459098	0.00306866	0.00253614	0.00495152	0.00323912	0.0031348	0.0041958	0.00462199	0.00385604	0.0109649	0.00371945	0.00508906	0.00558659	0.00208831	0.00591133	0.00516351	0.0024144	0.00381316	0.00406174	0.00487508	0.00196464	0.00235294	0.00386808	0.00416233	0.00854701	0.00504587	0.00136054	0.00163488	0.00204638	0	0.00183824	0.00370542	0.00504202	0	0.00382263	0.00178253	0.00395778	0.00316456	0.00875274
AT1G02970	+	0	3072	0.0724656	0.00315731	0.00375106	0.0672579	0.00355846	0.00345746	0.0800595	0.00530464	0.00447844	0.0632593	0.00324127	0.00317231	0.0552486	0.00100806	0.00319448	0.014248	0.00584795	0.00457703	0.0266667	0.0134228	0.00953087	0.00538688	0.00627053	0.00385171	0.0145735	0.00407056	0.00350826	0.00813008	0.00436324	0.00551644	0.0102881	0.00509165	0.00421941	0.00373778	0.00169364	0.0027533	0.00144092	0.0294238	0.0042687	0.00143575	0.0124279	0.00543281	0.0631579	0.0356627	0.00750445	0.0587156
AT1G02980	+	0	3441	0.0334699	0.00384481	0.00327712	0.0338741	0.00351119	0.00339053	0.0376022	0.00463144	0.00424564	0.0394763	0.00296431	0.00391583	0.0597315	0.00424989	0.00277971	0.00622605	0.00569476	0.00463222	0.00236967	0.00331614	0.00454097	0.00860135	0.00550332	0.00742666	0.00843712	0.00243843	0.00509999	0.00478645	0.00583483	0.00520635	0.00662739	0.00763359	0.00748145	0.00221852	0.0032889	0.00246448	0.00461741	0.0271577	0.00430401	0.00332668	0.0210918	0.00514714	0.0827858	0.00244898	0.00443656	0.0467013
AT1G02990	-	0	5919	0.43853	0.00515339	0.00362768	0.377536	0.00409312	0.00370166	0.411942	0.00339992	0.0036975	0.425413	0.0036281	0.00350172	0.416752	0.00383754	0.00379784	0.0625	0.00995763	0.0117682	0.0825902	0.00505747	0.00445907	0.0348505	0.00441014	0.00478969	0.0541973	0.00325733	0.00507614	0.0638078	0.00809969	0.00786045	0.0465767	0.00445567	0.00567784	0.00914808	0.00585454	0.00280951	0.0241652	0.140916	0.00850881	0.00630456	0.00999412	0.00351977	0.437997	0.184897	0.0234122	0.44095
AT1G03000	-	0	4670	0.347555	0.00426922	0.0039087	0.380522	0.00377608	0.00372451	0.368162	0.00388788	0.00358048	0.361538	0.0036269	0.00348012	0.366273	0.00311915	0.00390117	0.0590551	0.00307355	0.00449545	0.0879464	0.00446663	0.00495975	0.0236392	0.00524033	0.00504291	0.0443641	0.00544396	0.00456389	0.0568084	0.00861923	0.00514887	0.0488759	0.00665434	0.0068327	0.00478374	0.00526562	0.00264213	0.00258398	0.0707519	0.00512335	0.00300601	0.0272255	0.00430036	0.342605	0.191537	0.0166552	0.356734
AT1G03010	+	0	2902	0.0823543	0.00409567	0.00395184	0.0729135	0.00279022	0.00323564	0.0792385	0.00440027	0.00333013	0.0935225	0.00285316	0.00332396	0.0916031	0.00488759	0.0041841	0.013468	0.0097897	0.00854261	0.0116959	0.000921659	0.0046219	0.0146199	0.00900901	0.00816138	0.0160202	0.00264007	0.00540271	0.00676482	0.00505476	0.00474505	0.0101754	0.00819252	0.00582055	0.00143747	0.00169434	0.00289713	0.00333556	0.0318413	0.00381731	0.00175747	0.00517464	0.00217654	0.0856209	0.00458505	0.00276472	0.0411523
AT1G03020	-	0	308	0.00795756	0.00529101	0.00234192	0.000601685	0.00237248	0.00390972	0.00329598	0.00772201	0.0030018	0.00300842	0.00344234	0.00314246	0	0.00851064	0.0107095	0.00320513	0.003003	0.0060241	0	0.00705882	0.0029304	0.00549451	0.00821918	0.00671141	0.0232558	0.0226757	0.0242382	0.00234192	0.00471698	0.00204918	0.0129032	0.0146819	0.00970874	0.0018018	0.00348432	0.000998004	0	0	0.000931099	0	0.00465116	0.0036855	0.00344828	0.0103806	0.00209864	0
AT1G03022	+	0	125	0.00539447	0.00572519	0.0055	0.00263331	0.00551471	0.00347395	0.00191449	0.00550459	0.00379867	0.00307125	0.0017452	0.00458716	0	0	0.00840336	0.00484262	0.00729927	0.00742115	0.00383142	0	0.0027248	0.00454545	0.00645161	0.005	0.00231481	0.00649351	0.00664452	0.00207469	0	0.00150602	0	0	0.00339559	0	0	0	0.0096463	0.00917431	0	0.00390625	0	0.00296736	0	0	0	0.00555556
AT1G03030	+	0	2386	0.139701	0.00326726	0.00376734	0.152452	0.00387044	0.00295633	0.168891	0.00355946	0.00355484	0.171444	0.00322	0.00361591	0.133333	0.00241984	0.00201174	0.0192435	0.00472367	0.00423566	0.0253682	0.00597015	0.00372832	0.0240616	0.00717213	0.00808209	0.031677	0.0108085	0.00971997	0.0202883	0.00522973	0.00415143	0.0142639	0.00426591	0.00465289	0.00715631	0.00234926	0.00196519	0.00481696	0.00387097	0.00317938	0.00199402	0.00282287	0.00409326	0.121127	0.02477	0.00427267	0.178853
AT1G03040	-	0	2725	0.0328035	0.00412347	0.00386806	0.0308676	0.00425997	0.00373117	0.0396446	0.00306245	0.00329685	0.0343299	0.00384502	0.00399814	0.0251366	0.00269058	0.00274395	0.0112045	0.00578643	0.00654901	0.00438917	0.00304136	0.00408113	0.0143279	0.00684697	0.0101237	0.0101289	0.00381388	0.00391655	0.00559227	0.0109935	0.00772672	0.00528634	0.00587017	0.00519684	0.0036523	0.00232423	0.00210881	0.00266667	0.00222387	0.00290564	0.00248139	0.00419874	0.00408623	0.0530368	0.0154062	0.00868726	0.0353698
AT1G03050	+	0	2315	0.00641103	0.00344933	0.00388506	0.00912386	0.00401267	0.00357155	0.00286729	0.00430644	0.0034921	0.0180723	0.00431844	0.00335444	0.00582848	0.00474898	0.00266066	0.00163132	0.0101991	0.010523	0.00674433	0.00687831	0.00288087	0.00508259	0.00526131	0.00445622	0.00423566	0.00532481	0.00480879	0.0106216	0.0133516	0.00850878	0.00538525	0.00755124	0.00347786	0.0015456	0.0034626	0.00298986	0.002443	0.00468541	0.00294927	0.00354862	0.00290867	0.00343643	0.00898204	0.00441362	0.00488003	0.0119641
AT1G03055	-	0	1785	0.00250627	0.0047316	0.00338283	0.00132013	0.00354896	0.00342331	0.00274146	0.00534433	0.00346264	0.0179978	0.00273336	0.00321577	0	0.00735294	0.00298755	0.0205339	0.0163265	0.00954874	0.00460829	0.00741351	0.00589102	0.0078125	0.0120153	0.00601987	0.0153153	0.00858086	0.0108378	0.00697674	0.00741656	0.00943926	0.00493421	0.00241546	0.00504541	0.00373134	0.00398883	0.00226063	0.00126582	0.0153531	0.00539603	0.00395778	0.00205128	0.00265252	0.00129199	0.00100705	0.00190331	0.0034965
AT1G03060	-	0	14418	0.568084	0.0051228	0.00432386	0.573089	0.00362229	0.00389374	0.542008	0.004046	0.00394083	0.575015	0.00382219	0.00373395	0.568131	0.00441097	0.0036492	0.0964153	0.00542291	0.00490654	0.126768	0.00646164	0.00669278	0.0520964	0.00568035	0.00464902	0.0751262	0.00482026	0.00579281	0.0773054	0.0135553	0.00614472	0.0754794	0.0110707	0.00535215	0.0122276	0.00802407	0.00309266	0.00937683	0.110704	0.00790967	0.00775194	0.0401288	0.00516749	0.575476	0.365684	0.0455742	0.607443
AT1G03070	+	0	1656	0.00326937	0.00385327	0.00422188	0.00384342	0.00445879	0.00365843	0.00297378	0.00310835	0.00366572	0.00463195	0.00288224	0.00348567	0.00682261	0.00315457	0.0040311	0.00232829	0.00462657	0.00599782	0.00812065	0.00257732	0.00277521	0.00193986	0.00251256	0.00502874	0.00436205	0.00470865	0.00438745	0.00524809	0.00618557	0.00477864	0.0106336	0.00583658	0.00532351	0.00280374	0.00139958	0.00259326	0.00194932	0.00517063	0.00324851	0.00319489	0.015138	0.0058309	0.00510638	0.00379147	0.00629103	0
AT1G03080	-	0	6445	0.0520036	0.00494027	0.00384712	0.0436679	0.00359868	0.00318876	0.0387011	0.00329143	0.00375562	0.0559145	0.00352884	0.00345606	0.0507365	0.00428797	0.00277139	0.00798771	0.00292921	0.00422802	0.01265	0.00529824	0.00458645	0.0112851	0.00688016	0.00774763	0.0163494	0.00695479	0.00787064	0.00822689	0.004797	0.00467575	0.0131121	0.00672305	0.00410292	0.00292731	0.00306331	0.00284862	0.0078064	0.11352	0.0164782	0.00377786	0.0201527	0.00674255	0.0379285	0.00909267	0.00722107	0.0330124
AT1G03090	+	0	4505	0.244474	0.00325733	0.00430133	0.248808	0.00381077	0.00352211	0.274867	0.00397673	0.00392588	0.244402	0.00384923	0.00364042	0.259363	0.00361402	0.00414186	0.0466801	0.0075149	0.006538	0.0668085	0.00563798	0.0053429	0.0363423	0.00527919	0.00426605	0.0506405	0.00483193	0.00517972	0.0428986	0.00984446	0.00812971	0.0588857	0.00933532	0.00692308	0.00474203	0.00519169	0.00281794	0.00619343	0.0122241	0.003347	0.00785083	0.0709877	0.00790678	0.25726	0.068218	0.0144788	0.263643
AT1G03100	-	0	2594	0.440314	0.00499251	0.0044265	0.445603	0.00264333	0.0042442	0.414306	0.00319818	0.00339032	0.439448	0.00365951	0.00338099	0.364542	0.0013459	0.00374599	0.0368764	0.00323326	0.00446796	0.0476935	0.00708144	0.00578187	0.0324675	0.00444141	0.00401571	0.0435884	0.00351741	0.00489924	0.0296334	0.00434928	0.00476148	0.0476434	0.011371	0.0115142	0.00141643	0.0021102	0.00275095	0.0135747	0.021764	0.00413162	0.0171946	0.0345455	0.0125156	0.422465	0.149631	0.0316606	0.435897
AT1G03103	+	0	860	0.0219882	0.00208986	0.00379572	0.00195631	0.00461156	0.00310215	0.0027339	0.0023753	0.00442073	0.00174927	0.00325945	0.00360408	0.00575816	0.00462963	0.00499376	0.00417827	0.00791139	0.00495213	0.00508475	0.0077821	0.00592593	0.00246609	0	0.00397219	0.00638978	0.00237812	0.00366838	0.00101112	0.00451467	0.00636508	0.00537634	0.00581395	0.00542325	0.00188501	0.00304878	0.00226337	0	0.00501253	0.00302725	0.00440529	0.0045045	0.00298507	0.00176056	0.00601202	0.00539867	0.0027248
AT1G03106	-	0	932	0.00361915	0.00204221	0.00361255	0.0038835	0.0036049	0.00354322	0.00292826	0.00376506	0.0040391	0.00332621	0.00340031	0.00360691	0.00316957	0.00215983	0.00341006	0.0108814	0.00988701	0.0174992	0.0164671	0.00352734	0.00493716	0.00442087	0.003386	0.00452489	0.00496032	0.00505051	0.00683177	0.00259965	0.00108225	0.00433342	0.00227445	0.00299401	0.0063933	0.00186567	0.00403226	0.00283136	0	0.00423729	0.00503202	0	0.00238095	0.00198708	0.00323102	0.00609756	0.00197141	0.0075188
AT1G03110	+	0	2717	0.186683	0.00342075	0.003928	0.169214	0.00441241	0.00363856	0.188961	0.00389196	0.00339834	0.183796	0.00321768	0.00330931	0.209818	0.00304878	0.00429132	0.00821355	0.00398551	0.00470565	0.0158625	0.00507614	0.00371585	0.00723888	0.00367959	0.00455655	0.0302594	0.006628	0.00762873	0.0105042	0.00495458	0.00425431	0.0136319	0.00849788	0.00895865	0.00260999	0.00217779	0.0027583	0.00527241	0.027117	0.00358233	0.00605013	0.0618408	0.00657895	0.241192	0.0606203	0.00576606	0.203986
AT1G03120	+	0	869	0.00422275	0.00318218	0.00361601	0.0034705	0.00366122	0.00277998	0.00525502	0.00272068	0.00279303	0.0039072	0.00361707	0.00306068	0.00763359	0.0056926	0.00173812	0.00116686	0.00848485	0.00695787	0.00431655	0.00278552	0.00480384	0.00428266	0.00679612	0.00478612	0.00517598	0.0117647	0.00813273	0.00242326	0.00344531	0.00476908	0.00902527	0.00699913	0.00808383	0.00191205	0.00122399	0.00225502	0.00280899	0.00283688	0.0027637	0.00268097	0.00392157	0.00133809	0.00280899	0.00143062	0.00369344	0
AT1G03130	-	0	891	0.00285714	0.00345755	0.00293432	0.00293148	0.00202429	0.00369656	0.00207641	0.00313849	0.00406711	0.00384739	0.00238806	0.00339743	0.00738916	0	0.0034463	0.00606061	0.0100402	0.00331596	0.00413223	0.0019084	0.0030837	0.00291545	0.0055788	0.00713591	0.00720721	0.00624025	0.0100828	0.00506971	0.00120919	0.00628571	0.00896861	0.0062435	0.00928016	0.00100503	0.00487329	0.00159019	0.00214592	0	0.00339641	0.00473934	0.00234742	0.00169205	0.0318352	0.0366057	0.0326311	0.0033557
AT1G03140	-	0	1932	0.0257307	0.00446839	0.00349609	0.0208799	0.0036036	0.00326319	0.0228983	0.00341297	0.00321267	0.0240184	0.00399501	0.00390393	0.0139983	0.000797448	0.00302637	0.00809419	0.00279525	0.00375123	0.00554017	0.0047749	0.00527357	0.00946074	0.00471254	0.00504601	0.00777977	0.00624291	0.00479846	0.00771605	0.00557103	0.00447822	0.0035229	0.00481232	0.00562963	0.00315706	0.00146897	0.00232455	0.00676819	0.0046729	0.00308778	0.00394945	0.00236967	0.00276949	0.0293663	0.00214133	0.00573535	0.0140351
AT1G03150	+	0	2198	0.00310973	0.00368481	0.00489615	0.00466342	0.00379075	0.00443241	0.0123786	0.00525994	0.00454977	0.0291172	0.0048332	0.00427884	0.0227273	0.00690184	0.00414815	0.024948	0.00380228	0.00412139	0.0219907	0.00453858	0.00561286	0.00679245	0.00426743	0.00408201	0.00850077	0.00332779	0.00467951	0.0164766	0.00741656	0.00478544	0.0213941	0.00579839	0.00549168	0.0015528	0.002772	0.00223456	0.00255754	0.0205423	0.00398712	0.0026738	0.0259067	0.00537975	0	0.0288958	0.00481481	0
AT1G03160	+	0	4876	0.283826	0.00298699	0.00397097	0.295619	0.00385079	0.00339351	0.32413	0.0041481	0.00355793	0.315536	0.0036205	0.00358553	0.286828	0.00356911	0.00345095	0.0332013	0.00410584	0.00479099	0.0513484	0.003108	0.00452873	0.0401512	0.00305758	0.00486016	0.0566535	0.0045804	0.00429456	0.0446189	0.00747099	0.00563607	0.0349282	0.00454622	0.00539725	0.00196431	0.00247117	0.00309747	0.00412201	0.0101311	0.00299814	0.00502318	0.00776978	0.00343514	0.310441	0.164239	0.0124286	0.305539
AT1G03170	+	0	1052	0.00419084	0.00362173	0.00353484	0.00279243	0.00252951	0.00316909	0.00280987	0.00420008	0.00347345	0.00179718	0.00442779	0.00327911	0.00177305	0	0.00362812	0.00181818	0.0021645	0.00356154	0.00414365	0.00394477	0.00622191	0.00526712	0.00108696	0.00379363	0.0028463	0.00379267	0.00424128	0.00197239	0.00507614	0.00352113	0.00275482	0.00260417	0.00489433	0.00122026	0.00239617	0.00211321	0.00193798	0	0.00185014	0.00628931	0.00522648	0.00310945	0.00304878	0.00449438	0.00377358	0
AT1G03180	+	0	1933	0.114766	0.00325478	0.00425476	0.118709	0.00322741	0.00314802	0.135826	0.00235265	0.00391666	0.100869	0.00406281	0.00374648	0.114555	0.00412201	0.0038831	0.0179775	0.00589623	0.0053365	0.0177638	0.0053066	0.0044499	0.013087	0.00404858	0.00429962	0.0242086	0.0093361	0.00845287	0.0248062	0.0262046	0.00630252	0.0428232	0.0164696	0.0137116	0.00404858	0.00623624	0.00248381	0.00145985	0.165261	0.0231593	0.00239808	0.0663539	0.00852638	0.111276	0.156968	0.0118666	0.0842607
AT1G03190	+	0	4535	0.328951	0.00331163	0.00409389	0.363766	0.00396637	0.00366932	0.381727	0.00407498	0.0035802	0.373657	0.0045446	0.00347399	0.367045	0.00581607	0.00360045	0.0684932	0.00411921	0.00472389	0.0918699	0.00612302	0.00744249	0.051735	0.00367797	0.00395123	0.0605493	0.00803958	0.00734872	0.055492	0.0077366	0.006546	0.05	0.00560081	0.0053685	0.0123408	0.00957065	0.0027608	0.0180807	0.0564669	0.00470729	0.0130624	0.0611931	0.00535685	0.308421	0.244437	0.018904	0.332554
AT1G03200	+	0	683	0.219304	0.228799	0.0830774	0.00236267	0.00238474	0.00351897	0.0044843	0.00667881	0.0040146	0.0249023	0.00273973	0.00472462	0.229839	0.219388	0.0895884	0.0179641	0.00393701	0.0122951	0.011236	0.00796813	0.00238854	0.00238095	0	0.00350263	0.00684932	0.00634921	0.00672495	0.0102041	0	0.00322407	0	0.00438596	0.00487607	0.0391304	0.0579151	0.0273818	0.0301724	0.0429448	0.0265957	0.0116959	0.011236	0.00693481	0.245791	0.00389105	0.00245902	0.158798
AT1G03210	+	0	1292	0.103762	0.00159713	0.00289645	0.0509413	0.00397062	0.00357763	0.0917266	0.00257677	0.0034811	0.0841953	0.00224448	0.00407278	0.0740203	0.00323625	0.00297378	0.00665188	0.00563607	0.00423101	0.00939597	0.0026087	0.00358852	0.0161146	0.00771704	0.0065136	0.0182025	0.00878594	0.0105173	0.00353669	0.00328515	0.00297828	0.00454133	0.00438871	0.00580899	0.00312305	0.00176757	0.00270112	0.00191205	0.00642674	0.00387347	0.00332226	0.00225734	0.00294204	0.03125	0.0145078	0.0162749	0.0616197
AT1G03220	+	0	1529	0.00287706	0.00546448	0.00454733	0.00290146	0.00391914	0.00442081	0.00509134	0.00417319	0.00396257	0.00265696	0.00321085	0.00416961	0.00107181	0.00779727	0.00308642	0.0026178	0.00317965	0.00542273	0.00590667	0.00301811	0.00794224	0.00411215	0.00344116	0.00436457	0.00776965	0.0123153	0.0104697	0.00398651	0.00282965	0.00339525	0.00606061	0.00983405	0.0144633	0.00326975	0.000501002	0.00271739	0.00331126	0.002849	0.00303797	0.00335946	0.00587659	0.00436047	0.00194805	0.00347222	0.00396511	0.00571102
AT1G03230	+	0	1501	0.00273075	0.00499432	0.00471083	0.00319803	0.00180542	0.0047076	0.00238379	0.00466805	0.00407875	0.003003	0.00421456	0.00441609	0.00395648	0.00433526	0.00295983	0.0044335	0.00497925	0.00553214	0.00418911	0.00692384	0.00391901	0.00510404	0.00398671	0.00682439	0.00807899	0.00578453	0.00433895	0.00990462	0.0115152	0.0195035	0.00740436	0.0026264	0.0055615	0.00423953	0.00349803	0.00321642	0.000947867	0.00610687	0.00167131	0.00273598	0.00116686	0.00213371	0.00118273	0.00703518	0.00375299	0.00437158
AT1G03240	-	0	764	0.260191	0.281936	0.0596974	0.101124	0.00580169	0.00451703	0.160544	0.00392499	0.00371156	0.187967	0.0523483	0.00697023	0.31401	0.290625	0.0589132	0.0393013	0.00884956	0.00702371	0.0308483	0.013289	0.00870038	0.00544218	0.00539568	0.0049505	0.017331	0.00677201	0.00462046	0.0385852	0.0107066	0.00518471	0.00402685	0.0093985	0.00441566	0.114914	0.167472	0.0218712	0.212698	0.257261	0.0409207	0.0357895	0.0798898	0.00934977	0.240786	0.14094	0.00546992	0.235521
AT1G03250	-	0	2023	0.0493758	0.00321543	0.00379203	0.0591946	0.00436427	0.00340834	0.0398485	0.00411002	0.00332759	0.0327941	0.00348747	0.00347628	0.0495868	0.00227531	0.0034188	0.00687876	0.00580552	0.00476858	0.0116054	0.00813008	0.00336161	0.014742	0.0095339	0.00745507	0.0176829	0.00525486	0.00889289	0.00887199	0.00327332	0.0040594	0.0102857	0.00635386	0.00416344	0.00305944	0.00194932	0.00283019	0.012939	0.00938233	0.00272315	0.00827423	0.000965251	0.0042796	0.09375	0.00981461	0.0038063	0.0768362
AT1G03260	-	0	2931	0.155042	0.00444568	0.0041708	0.131582	0.00376412	0.00347882	0.201851	0.00361922	0.00401304	0.15183	0.00359281	0.00315836	0.156587	0.00154879	0.00315577	0.0207439	0.00572363	0.00360685	0.0222068	0.0106977	0.0088575	0.0296723	0.0100206	0.00783699	0.0177677	0.0021361	0.00395379	0.0192472	0.0152566	0.00862708	0.0108018	0.00419815	0.0050127	0.00178508	0.00415129	0.00305119	0	0.0185185	0.00364644	0.00460829	0.0377171	0.00699988	0.168155	0.137816	0.00774466	0.176196
AT1G03270	+	0	3245	0.100709	0.00376547	0.00420654	0.109132	0.00426178	0.00368162	0.0980322	0.00325776	0.00403027	0.111868	0.0031897	0.00375306	0.135299	0.00240577	0.00278293	0.0206131	0.00435414	0.00425767	0.0345489	0.00223464	0.00425577	0.0139535	0.00402594	0.0045925	0.0144648	0.0047123	0.00439177	0.0178713	0.00998865	0.00788317	0.0193949	0.0121535	0.00500151	0.0074118	0.00309345	0.00285386	0.00664011	0.0652174	0.00526256	0.00542741	0.0120529	0.00334896	0.0954887	0.0168309	0.00551514	0.0959147
AT1G03280	+	0	4031	0.365859	0.0042859	0.00452445	0.376173	0.00307371	0.00391889	0.369635	0.00442844	0.00398235	0.364324	0.00373197	0.00368304	0.331936	0.00221828	0.00327765	0.0464886	0.00494132	0.00448986	0.087458	0.00826953	0.00721082	0.042317	0.00844704	0.0105067	0.0640823	0.00680958	0.00741366	0.041851	0.00464233	0.0052749	0.073488	0.00770925	0.00557865	0.00372763	0.00232342	0.00202579	0.00243902	0.0216319	0.00356262	0.00412007	0.0100671	0.00323459	0.370551	0.102685	0.0120267	0.332
AT1G03290	+	0	3507	0.0991933	0.00328057	0.00422704	0.049747	0.00364587	0.00321247	0.0962813	0.00239664	0.0039738	0.0755048	0.00363266	0.00342767	0.0727554	0.00469283	0.00423187	0.00943396	0.00487988	0.00384287	0.0164168	0.00990884	0.00482361	0.0213082	0.00377155	0.00513992	0.0320265	0.00373483	0.0098289	0.0181571	0.00364773	0.00404784	0.0191693	0.00662954	0.00576658	0.000682128	0.00527138	0.00274776	0.00174672	0.0810547	0.00629904	0.00153728	0.0270735	0.0040904	0.116969	0.0233463	0.00391914	0.0888662
AT1G03300	-	0	2053	0.0997642	0.00329364	0.00433814	0.113377	0.00385333	0.00375423	0.0948806	0.00331565	0.00376742	0.113525	0.00339023	0.00353733	0.105461	0.00505476	0.0039072	0.00502513	0.00411281	0.00400976	0.0291109	0.00776197	0.011639	0.0138958	0.00743982	0.00350745	0.0143805	0.00268384	0.00297398	0.00990589	0.00243803	0.00570295	0.0149485	0.00548292	0.0128658	0.00341556	0.00200803	0.00264524	0.00239234	0.0280083	0.00281778	0.00332779	0.00529501	0.00363248	0.161398	0.0547855	0.0128154	0.160051
AT1G03310	+	0	3278	0.23448	0.00367239	0.0035046	0.216249	0.00294785	0.00351016	0.217086	0.00313143	0.00432861	0.190581	0.003711	0.00348439	0.17023	0.00348259	0.00305421	0.0201759	0.00525624	0.00468071	0.0276172	0.00610252	0.00339541	0.0122783	0.0044603	0.00558406	0.0189553	0.0068738	0.00672984	0.0158479	0.00889988	0.0066416	0.0318966	0.00816004	0.0071098	0.00228013	0.00451189	0.00307598	0.00157978	0.00464396	0.00423224	0.00462606	0.0659172	0.00844511	0.227273	0.0259306	0.00509939	0.218163
AT1G03320	+	0	740	0.00268577	0.00609185	0.00469202	0.00350701	0.00334448	0.00538721	0.0518745	0.0038961	0.00382525	0.00471185	0.00500715	0.00365115	0.0110803	0.00539084	0.00556483	0	0.00347826	0.00533443	0.00330033	0.0140351	0.00224888	0.00421941	0.0060698	0.00526489	0.00511945	0.00654664	0.00684671	0.00445765	0.00282087	0.00487805	0	0.00458015	0.00509832	0.00217155	0	0.00230769	0	0	0.00261609	0.00277008	0.00311526	0.00324324	0.00531915	0	0.00482574	0.00331126
AT1G03330	-	0	1580	0.00308748	0.00274788	0.00417691	0.00287687	0.00459082	0.00376046	0.00359712	0.00397323	0.00365063	0.00280584	0.00427517	0.00321139	0.0107362	0.00109529	0.0039547	0.00125628	0.00608696	0.00399714	0.00335008	0.011325	0.00394366	0.00116279	0.00609756	0.00431616	0.00477897	0.00315956	0.00513319	0.0146444	0.0076762	0.0126191	0.00366636	0.00849673	0.00424249	0	0.00266667	0.00243736	0.00178571	0.00528402	0.00329557	0.00163399	0.00668151	0.00533677	0.0310966	0.0191011	0.0154767	0.00234742
AT1G03340	+	0	1655	0.00507614	0.00364299	0.00423957	0.00201555	0.00314465	0.00401104	0.0198494	0.00432227	0.00338819	0.00653409	0.00451331	0.00341706	0.010661	0.000986193	0.00349813	0.00447761	0.00392157	0.00610454	0.00162075	0.00491803	0.00281464	0.00866739	0.00337458	0.00525348	0.00225225	0.00420926	0.00470979	0.0129611	0.0134576	0.0102028	0.00831601	0.00819672	0.00476866	0.00138696	0.0052064	0.00280827	0	0.0636183	0.00336943	0.00164474	0.018684	0.00467552	0.0015949	0.00352734	0.00328272	0
AT1G03350	-	0	1755	0.0298507	0.00288221	0.00410261	0.0335103	0.00443487	0.00343949	0.0348544	0.00321295	0.0040864	0.0401527	0.00395165	0.00364739	0.0213836	0.00410256	0.00475766	0.0182083	0.0092291	0.00719697	0.0196239	0.006875	0.00418808	0.00985915	0.00604534	0.00385852	0.00786885	0.00299103	0.00455331	0.00824499	0.00689358	0.0056691	0.0105459	0.00731351	0.00536324	0.00256148	0.00185529	0.00377057	0.00109051	0.0865467	0.00666844	0.000965251	0.0185874	0.00372116	0.0370019	0.00797101	0.00349498	0.0172811
AT1G03360	+	0	1821	0.165232	0.00423995	0.00431523	0.127907	0.00501444	0.00330846	0.163856	0.0043305	0.00398668	0.168721	0.00366109	0.00298118	0.150637	0.00366636	0.00450354	0.0134003	0.00336927	0.00576796	0.0336967	0.011925	0.015	0.0131488	0.00206825	0.00490381	0.029316	0.00521437	0.00440044	0.0176638	0.0065	0.00555162	0.015625	0.00337512	0.0069874	0.00619638	0.00564289	0.00196889	0.0132626	0.0021254	0.0034055	0.00498753	0.00927835	0.00271337	0.171737	0.0199501	0.00372208	0.149341
AT1G03365	+	0	3814	0.28451	0.0035825	0.00424563	0.319891	0.00282557	0.00343266	0.302149	0.00380279	0.0034712	0.32895	0.00346941	0.00331949	0.302377	0.00462963	0.00268268	0.0481115	0.00550122	0.00430997	0.0866591	0.00369686	0.00393375	0.0361325	0.00590104	0.00488982	0.0486231	0.00407643	0.00354744	0.0376772	0.0172029	0.00709939	0.0653074	0.00863801	0.00547358	0.00693553	0.0066526	0.00347024	0.00987654	0.154762	0.00684785	0.00295683	0.00880551	0.00398156	0.335518	0.275995	0.0268949	0.347264
AT1G03370	+	0	4734	0.184053	0.00486214	0.00417528	0.189394	0.00302314	0.00354085	0.147715	0.00381944	0.00378462	0.198671	0.00358938	0.00378545	0.183323	0.00398724	0.00323349	0.0236738	0.00507042	0.00376412	0.03125	0.00446429	0.00369198	0.0238768	0.00466149	0.0046274	0.0252129	0.0048288	0.00602263	0.038009	0.00924995	0.00773868	0.0264582	0.00659114	0.00517133	0.0140391	0.00585394	0.00412364	0.0113712	0.0145409	0.00244413	0.00441501	0.00789177	0.00311253	0.190022	0.0418042	0.00520095	0.153469
AT1G03380	+	0	5155	0.240478	0.00430949	0.00363917	0.231752	0.00348432	0.00368057	0.218959	0.00331853	0.00381028	0.233849	0.00324228	0.00333883	0.242009	0.00416667	0.00406073	0.0471892	0.00487481	0.00490805	0.0615171	0.00827855	0.00720005	0.0314961	0.00767562	0.00560285	0.0436242	0.00402709	0.0051626	0.0333914	0.00597793	0.00634477	0.0417167	0.00486145	0.00570656	0.0120507	0.00211888	0.00257185	0.00987013	0.0557302	0.00588679	0.0043881	0.00554968	0.00392927	0.226493	0.0967646	0.0133816	0.237113
AT1G03390	-	0	1385	0.0156076	0.00293132	0.00425985	0.0177249	0.00375626	0.00379871	0.00239489	0.00406019	0.0039656	0.00734694	0.00371966	0.00445795	0.0282258	0.00126904	0.00435339	0.00454133	0.00264317	0.00452725	0.00476758	0.00241546	0.00481928	0.00811688	0.00479233	0.00621415	0.0158604	0.00755858	0.0133998	0.00236593	0.00591279	0.00501771	0.00407166	0.00750751	0.00522042	0.00298151	0.00453258	0.00181077	0.00460123	0.0116618	0.00721805	0.0027137	0.00366748	0.00484323	0.00330033	0.0340909	0.00663812	0.00386847
AT1G03400	-	0	1443	0.00353803	0.00357569	0.00431281	0.00420168	0.00428217	0.00324534	0.00390117	0.00405996	0.00458939	0.00294427	0.00417933	0.0032742	0.00217391	0	0.00130492	0.00495663	0.0103734	0.00468332	0.00262467	0.00243605	0.00223159	0.00643604	0.00233645	0.00189296	0.0165837	0.00786782	0.00803915	0.00321027	0.00508351	0.00404073	0.0065407	0.00280702	0.00670119	0.00189753	0.0028169	0.00170254	0.00294551	0.00623441	0.0029867	0.00292398	0.0056101	0.003517	0.00328407	0.00931677	0.00530035	0
AT1G03410	-	0	3247	0.00375235	0.00356228	0.0044604	0.00367682	0.00301529	0.00378176	0.00341509	0.00388551	0.00347056	0.00302312	0.00403411	0.00355701	0.00166667	0.00365854	0.00442641	0.0126422	0.0129001	0.01008	0.00167504	0.00474834	0.00573729	0.00352526	0.00740491	0.00426763	0.00654495	0.0123552	0.00742235	0.00354153	0.00418251	0.00366246	0.00331492	0.00464396	0.00537927	0.00448048	0.00636943	0.00522461	0.00439078	0.00247678	0.00321254	0.00279486	0.00373832	0.00302496	0.010266	0.00969305	0.0119116	0.00411184
AT1G03420	+	1	1075	0.0038642	0.0037037	0.00400285	0.00201715	0.0031679	0.00401969	0.00354724	0.00339879	0.00363334	0.00263794	0.00373134	0.00391645	0.00337838	0	0.00628931	0.00544662	0.00697674	0.00286841	0.00236407	0.00372208	0.00393357	0.00546448	0.00675169	0.00490769	0.0124402	0.0215606	0.0174701	0.00250836	0.00576369	0.00257143	0.0027027	0.0057971	0.00617284	0.00835655	0.0126904	0.0114719	0.0047619	0.00165289	0.00253678	0.00283286	0.0015528	0.0013947	0.00330033	0.00238663	0.00340909	0.00243902
AT1G03430	+	0	1627	0.00386313	0.00335196	0.00434671	0.00386797	0.00354052	0.00392117	0.00419029	0.00362465	0.00345545	0.00388039	0.00455308	0.00306796	0.00511945	0.00847458	0.00303101	0.00554017	0.00466978	0.00420592	0.00249688	0.00402145	0.0043471	0.0051458	0.00559701	0.00556699	0.00253593	0.00625559	0.00445017	0.00422297	0.0106792	0.00858513	0.00489796	0.00603448	0.00703596	0.00450741	0.00356795	0.00298639	0.003861	0.0162602	0.00275211	0.0036036	0.00566038	0.00277713	0.0486111	0.0164835	0.00953961	0.0436242
AT1G03440	+	0	1666	0.00433683	0.00357942	0.0028397	0.00349145	0.0025641	0.00315967	0.00446043	0.00350618	0.00289098	0.00299988	0.00454279	0.00280152	0.00357462	0.00106383	0.00424628	0.0159059	0.0183406	0.016942	0.00190235	0.00400641	0.00396111	0.00400802	0.00442758	0.00396488	0.00500835	0.00423729	0.00321305	0.0107477	0.0117165	0.0153575	0.00648855	0.00484262	0.00484731	0.00384502	0.0025878	0.00300194	0.00160128	0.00494071	0.00301075	0.00081367	0.00410678	0.00528169	0.0160458	0.0149457	0.00691472	0.0038835
AT1G03445	-	0	5291	0.0329201	0.00367711	0.00402943	0.0612071	0.00360085	0.00385935	0.0473377	0.0035722	0.00375682	0.0330063	0.00339577	0.00364437	0.0223325	0.00239153	0.00363538	0.0141287	0.00516529	0.00436412	0.0159161	0.00263678	0.00433128	0.00534623	0.00522903	0.00464409	0.00887265	0.00490928	0.00758265	0.0175932	0.00737291	0.00734209	0.0112764	0.00538748	0.0056488	0.00186251	0.00323488	0.00235227	0.00124948	0.00348918	0.00320856	0.00295733	0.00436388	0.00374682	0.0423658	0.00344709	0.00494879	0.0451878
AT1G03457	-	0	3337	0.238281	0.00448029	0.00388944	0.19923	0.00358291	0.0034713	0.194972	0.0038117	0.00317082	0.228455	0.00391022	0.00382495	0.159005	0.00480192	0.00307908	0.0123596	0.0037298	0.00302372	0.0130354	0.00421546	0.00505942	0.0282976	0.00685155	0.00543435	0.0370199	0.00812721	0.00404858	0.0228519	0.0105227	0.0070567	0.0293763	0.00593648	0.00781195	0.0138675	0.00532901	0.00232216	0.0133503	0.0139535	0.00464199	0.00520494	0.024366	0.00383417	0.210682	0.0501869	0.00566311	0.203467
AT1G03470	-	0	1818	0.0399676	0.00175835	0.00333146	0.0203125	0.00237756	0.0032598	0.0567617	0.0039053	0.00334233	0.0712462	0.0044405	0.00362044	0.1146	0.00770416	0.00398239	0.0229555	0.0211566	0.0168804	0.0141753	0.00374065	0.00338409	0.0028463	0.00723327	0.00406	0.00770925	0.00854701	0.00476534	0.00942588	0.00171969	0.0045013	0.0117763	0.00873362	0.0100964	0.00256904	0.00182927	0.00309385	0.00316957	0.00597015	0.00232468	0.00155039	0.00294985	0.00343905	0.029654	0.0125196	0.0068306	0.0463822
AT1G03475	-	0	2160	0.152828	0.00408243	0.00375382	0.197011	0.00337079	0.00315303	0.246978	0.00357001	0.00356005	0.176933	0.00302545	0.00355069	0.2	0.00121655	0.00157315	0.0408859	0.00289575	0.00502972	0.0394922	0.00550964	0.00504819	0.037037	0.00427873	0.00515386	0.0327314	0.00581771	0.00332384	0.0534188	0.0116204	0.00350877	0.0572354	0.00388853	0.00422999	0	0.00422386	0.00402212	0.0035461	0.00107066	0.00184453	0.00470588	0.00524934	0.00375723	0.18448	0.00283822	0.0014161	0.191099
AT1G03490	+	0	1032	0.00212572	0.00399274	0.00421871	0.00172315	0.0034118	0.00414673	0.00470133	0.00431177	0.00459405	0.00515744	0.00385604	0.00387041	0.00507614	0.00788955	0.00389948	0.0109769	0.00262812	0.00370028	0.00738916	0.00275103	0.00554468	0.00348432	0.00104275	0.0046729	0.00544465	0.00675676	0.00431363	0.00855513	0.00665927	0.00514933	0.0175601	0.0123457	0.0188591	0.00575126	0.00195122	0.00341571	0.0108844	0.00169779	0.00422103	0.00868056	0.00419287	0.00225225	0.00184502	0.00608519	0.00340301	0.00591716
AT1G03495	+	0	1751	0.0362561	0.00442576	0.00465764	0.0317268	0.0044501	0.00364564	0.0450829	0.00228676	0.00386186	0.0440903	0.00437522	0.00399351	0.05	0.00791139	0.00383543	0.00319489	0.000898473	0.00477783	0.0215463	0.0131737	0.0271168	0.00458015	0.00553165	0.00669344	0.00332226	0.00525526	0.00469647	0.00899428	0.00539811	0.00641746	0.00297619	0.011194	0.00475971	0.00282167	0.0029484	0.00239779	0.00132275	0.00716846	0.00121102	0.00621118	0.00424178	0.00402576	0.0934066	0.0175277	0.023616	0.0417495
AT1G03502	-	0	113	0.0060241	0.00524934	0.0039185	0.00550964	0.00600962	0.00362319	0.002457	0.00421941	0.00319285	0	0.00207254	0.00444727	0	0	0	0	0	0	0.0240964	0.0105263	0.00344828	0	0	0.00625	0.00787402	0.0108303	0.00219298	0	0.00416667	0	0	0.00420168	0.00493827	0.00609756	0	0.00157978	0	0	0	0	0.00961538	0.00611621	0	0.00645161	0.00727273	0
AT1G03506	-	0	86	0.00683371	0	0.00499643	0.0070922	0	0.00517369	0.00757576	0.00387597	0.00218659	0.00253807	0.00784314	0.0036846	0.0151515	0	0.0138889	0	0	0	0.0166667	0	0.00966184	0	0	0.0103093	0	0	0	0.019802	0	0.00294118	0	0	0.00240964	0	0	0.00443459	0.0185185	0	0.0100503	0	0	0	0	0	0	0
AT1G03510	-	0	1289	0.228613	0.0074511	0.00370437	0.260181	0.00520548	0.00286812	0.28104	0.00275735	0.00364002	0.216151	0.00687792	0.00393148	0.336416	0.00626959	0.00379867	0.00254885	0.00380711	0.00542965	0.00580271	0.00276625	0.00323363	0.0235057	0.00562324	0.00453638	0.0303672	0	0.00564122	0.0141243	0.00294985	0.00362526	0.0268998	0.00884956	0.00528379	0.00521921	0.00146843	0.00251479	0.00886076	0.00326797	0.00196271	0.00295858	0.00203252	0.00264813	0.281654	0.164076	0.0124873	0.278459
AT1G03515	+	0	71	0.00442478	0	0.0037037	0.0041876	0.00324675	0.00468604	0.00404313	0.00793651	0.00291121	0.00307377	0	0.00112867	0.00649351	0	0	0.0163934	0	0	0.00416667	0.00840336	0	0.00869565	0.00568182	0.00977199	0	0	0.00431034	0.00307692	0	0	0.00673401	0	0.00357143	0	0	0.00361011	0	0	0	0	0	0.00684932	0.00628931	0	0	0
AT1G03520	-	0	2296	0.316382	0.00479878	0.00431822	0.333333	0.0038231	0.003657	0.374667	0.00798796	0.00511395	0.373001	0.00344421	0.00382325	0.320619	0.00528053	0.0029128	0.0959732	0.00367948	0.0045089	0.143846	0.0142087	0.0139159	0.0825325	0.0103868	0.0103486	0.0856599	0.00395883	0.00598404	0.0856998	0.00646204	0.00408571	0.0710716	0.00238663	0.00372571	0.0144193	0.00739827	0.00196588	0.0073193	0.0164586	0.00376555	0.0011274	0.0209084	0.00348575	0.267276	0.043956	0.0044827	0.306366
AT1G03530	-	0	2895	0.255792	0.00478606	0.00453074	0.251851	0.00402649	0.00368266	0.225849	0.00311676	0.00356995	0.235122	0.00459022	0.00470251	0.33871	0.00623441	0.00343829	0.0314961	0.00572082	0.00353315	0.0350292	0.00416233	0.00513926	0.0108077	0.0118666	0.00985222	0.0274791	0.00255941	0.00449879	0.0176358	0.00533858	0.00437238	0.0274215	0.00631579	0.00568847	0.00459364	0.00336346	0.00252341	0.00352113	0.0167206	0.00383269	0.00172265	0.0582278	0.0069726	0.227969	0.119156	0.0135112	0.185504
AT1G03540	+	0	1829	0.248314	0.00412592	0.00362232	0.238294	0.00331412	0.00357494	0.248368	0.00409068	0.00321424	0.228861	0.00310428	0.00355872	0.253125	0.0020141	0.00413956	0.0315068	0.00398406	0.00442385	0.0312717	0.00251572	0.00492708	0.0217507	0.00410046	0.0041564	0.0179671	0.00511771	0.00449264	0.0173182	0.00643382	0.00510856	0.0135478	0.00535862	0.00592554	0.00338983	0.0020562	0.0027085	0.0120664	0.00455927	0.00209595	0.00326797	0.050673	0.00533721	0.338487	0.13573	0.0171617	0.267045
AT1G03550	-	0	2333	0.303057	0.00515637	0.00349221	0.286831	0.00321474	0.00355861	0.265743	0.00476758	0.00394527	0.248968	0.00361752	0.00362809	0.236547	0.00294334	0.00423639	0.0383198	0.00141643	0.00425861	0.0572727	0.00361664	0.0060955	0.0384615	0.00408998	0.00530445	0.0417706	0.00326264	0.00493163	0.0535032	0.00916667	0.00410163	0.0354478	0.0148178	0.00464062	0.00555081	0.0052356	0.00338566	0.00737101	0.0060652	0.00300429	0.00404449	0.0354949	0.00496689	0.35618	0.180492	0.0315315	0.352574
AT1G03545	+	0	1965	0.286677	0.00547074	0.00368667	0.261364	0.00329912	0.00388285	0.250193	0.00491927	0.00391061	0.223777	0.00354003	0.00376764	0.197903	0.00256191	0.00340047	0.0358056	0.00161638	0.00412044	0.0565445	0.00351124	0.00582776	0.0384906	0.00433944	0.0053868	0.0382436	0.00371747	0.00398974	0.0457614	0.00730282	0.00406918	0.0279001	0.0122931	0.00438969	0.00506073	0.00460375	0.00380076	0.00839161	0.00695652	0.00320342	0.00473373	0.0339531	0.00521698	0.343669	0.151675	0.0168453	0.33574
AT1G03560	-	0	2254	0.260558	0.00392341	0.00432185	0.297225	0.00475524	0.004045	0.286505	0.00436383	0.00410406	0.253691	0.00409989	0.00378361	0.266242	0.000833333	0.004347	0.0309908	0.0034662	0.00475285	0.0460559	0.00390117	0.00405553	0.0186782	0.00286396	0.00435568	0.0404181	0.00246548	0.00470345	0.026178	0.00648703	0.00360929	0.0286819	0.00544617	0.00491602	0.00917204	0.00266223	0.0028258	0.0276276	0.0242241	0.00381898	0.00706941	0.00517241	0.00335372	0.260583	0.0823442	0.00738526	0.217308
AT1G03570	+	0	71	0	0.00199203	0.007034	0.0049505	0.00970874	0.00292612	0.00384615	0.00384615	0.00226886	0	0.00383142	0.00412007	0.0208333	0	0.00331126	0.0169492	0.00833333	0.0148883	0	0	0.00699301	0	0	0.00581395	0	0	0.00729927	0	0.00769231	0.00470588	0	0	0.00680272	0	0.00588235	0.0104348	0	0	0.00840336	0	0	0	0	0	0.00401606	0
AT1G03580	+	2	1205	0.00351391	0.00285196	0.00407295	0.00291236	0.00375281	0.00400188	0.0157849	0.00447552	0.00328771	0.00330873	0.00331638	0.00299081	0.00416667	0.00169779	0.00413052	0.00386598	0.00507099	0.00416667	0	0.00366748	0.00601547	0.000913242	0.0016488	0.00640279	0.00733272	0.0191083	0.0133595	0.00210748	0.00179211	0.00417885	0.00733272	0.00551181	0.00562852	0.00208768	0.00315657	0.00250258	0	0.0175182	0.00237288	0	0.00855746	0.00346721	0.00141844	0.00478469	0.00314286	0.00223714
AT1G03590	-	0	3264	0.0623697	0.00383032	0.00421192	0.0515962	0.00328237	0.00353425	0.0525648	0.00396757	0.00291312	0.0478715	0.00406991	0.00306052	0.0692124	0.00533333	0.00323756	0.00308166	0.00405904	0.00349849	0.00773694	0.00422734	0.00421842	0.0107595	0.00901771	0.00670391	0.00690088	0.00405363	0.00522434	0.0135501	0.0170553	0.00694562	0.00513406	0.00490055	0.00547325	0.00165426	0.00468814	0.00301513	0.00315126	0.00415369	0.00228368	0.00486618	0.0199772	0.00329466	0.0799649	0.0101056	0.0089142	0.0479705
AT1G03600	+	0	779	0.00317259	0.00439486	0.00366193	0.00188265	0.00367279	0.00383523	0.00375043	0.00458716	0.00291295	0.0042328	0.00118906	0.0032163	0.00220751	0.00477327	0.0021254	0.00335196	0.00397878	0.00229226	0.00297177	0.00520833	0.00512383	0.00618557	0.00369458	0.00300481	0.00309278	0.00441014	0.00441176	0.0023015	0	0.00468994	0.00715564	0.00954198	0.00643501	0.00364431	0.00405515	0.00394945	0.00222222	0	0.00483559	0.00449438	0.00234742	0.0049505	0.00151515	0.00543478	0.00330579	0.00308642
AT1G03610	+	0	2116	0.0205191	0.00368503	0.00423686	0.0134862	0.00379507	0.00349799	0.0378281	0.00589319	0.00378912	0.0185297	0.00249418	0.00361544	0.012837	0.00429799	0.0048768	0.00590717	0.00363636	0.00444376	0.00548446	0.00197239	0.00356506	0.0058698	0.00632184	0.00554045	0.00480769	0.00412371	0.00450349	0.00368324	0.00598007	0.004212	0.00693703	0.00287853	0.0045629	0.00298396	0.00162734	0.00259947	0.00406918	0.00688073	0.00282144	0.00270758	0.00201613	0.00394173	0.0221774	0.00444444	0.00494641	0.020202
AT1G03620	-	0	1867	0.0282818	0.00500357	0.00422431	0.0342089	0.00354311	0.00410451	0.00967696	0.00337241	0.00358411	0.0154182	0.00371447	0.0031351	0.0104603	0.00351288	0.00373462	0.00873362	0.00241158	0.00580848	0.0111732	0.0155119	0.014943	0.00530973	0.00504096	0.00476131	0.00493151	0.00180941	0.00454926	0.00323625	0.00473093	0.00340213	0.00320342	0.00554529	0.0050402	0.0012366	0.00405041	0.00293956	0.00317125	0.0034642	0.00293719	0.00278552	0.00315789	0.00524299	0.0374753	0.00108342	0.00537634	0.0181818
AT1G03630	+	0	1734	0.00433071	0.00276605	0.00393554	0.00364166	0.00337701	0.00323763	0.00364004	0.00297221	0.00335699	0.00389294	0.00389059	0.0034714	0.00391645	0.00273723	0.00309837	0.00357143	0.00384123	0.0049505	0.00912548	0.00652432	0.00590868	0.00438596	0.0027959	0.00429123	0.0065189	0.00473485	0.00418531	0.00530035	0.00582121	0.00638378	0.00415924	0.00354139	0.00520305	0.00193986	0.00311096	0.00214089	0.00114943	0.0114848	0.00159817	0.0028169	0.0056101	0.00297915	0.00446429	0.0032	0.00341142	0.00330579
AT1G03640	-	0	72	0.00114811	0.00643087	0.00343053	0.00738397	0.00434783	0.000805802	0.00391007	0.00137363	0.00463679	0.00254669	0.00468933	0.00197109	0	0	0	0	0	0.00638978	0	0	0.004329	0	0	0	0.00711744	0.00512821	0.00606061	0	0.00529101	0	0.00346021	0.00980392	0.00530504	0	0.00858369	0.00514139	0	0	0	0	0.00862069	0	0.0108108	0.00769231	0.00787402	0
AT1G03650	-	0	1170	0.0471698	0.00248293	0.00321216	0.0555823	0.00353001	0.00367951	0.0449134	0.00344828	0.00379181	0.0591253	0.00417755	0.00316398	0.0615942	0.00194932	0.00313589	0.0196802	0.0111266	0.0173425	0.00614439	0.00324675	0.00510067	0.00823422	0.00401606	0.00369686	0.0220848	0.00504032	0.00676157	0.0100671	0.00437828	0.00430677	0.00840979	0.00339847	0.00452123	0.00180072	0.00187266	0.00246526	0.00276243	0.0259542	0.00201904	0.00324149	0.0472175	0.00415924	0.0446281	0	0.00245184	0.0344828
AT1G03660	-	0	323	0	0.00157729	0.00228484	0	0.00929152	0.0048905	0	0.00443787	0.00287701	0	0.00213675	0.00432575	0	0.0070922	0.00367647	0	0.0111111	0.0055205	0	0	0.00925926	0	0.0210526	0.00165153	0	0	0.0208189	0	0.0818182	0.00605327	0	0.0333333	0.00797057	0	0.251852	0.0122108	0	0.672	0.0415225	0	0.0917431	0.00583658	0	0	0.0070922	0
AT1G03670	-	0	2000	0.00250313	0.00463329	0.00424693	0.00315893	0.00320778	0.00317157	0.0173541	0.00476365	0.00382917	0.00305169	0.00240264	0.00345019	0.00492611	0.0042517	0.00175362	0.00837209	0.00632296	0.00483391	0.0149425	0.00392597	0.00426659	0.00602864	0.0106593	0.00798384	0.00572831	0.00247423	0.00461302	0.00636436	0.00650593	0.00336377	0.00441306	0.0043554	0.00553205	0.00285225	0.00252048	0.00244742	0.00157729	0.144759	0.0135485	0.00275103	0.0264317	0.00497689	0.00568182	0.0159817	0.00316456	0.00688468
AT1G03680	-	0	1245	0.0035545	0.00385356	0.00357753	0.0028136	0.0026476	0.00324116	0.00730717	0.00410919	0.00346021	0.00247358	0.00373599	0.00314405	0.00174825	0	0.00463128	0.00230415	0.00396825	0.00378501	0.00815494	0.00111235	0.00720524	0.0199601	0.0113169	0.0110653	0.00904605	0.0045208	0.00396468	0.0113177	0.0130548	0.0134161	0.00456621	0.00447628	0.00383772	0.00322997	0.00288809	0.00164564	0	0.00451128	0.00139899	0.00492611	0.00382409	0.00264951	0.0032538	0.00652742	0.00261301	0
AT1G03687	+	0	2208	0.0980085	0.00392202	0.00398897	0.098696	0.00330408	0.00362015	0.114423	0.00376991	0.00367097	0.108086	0.00279909	0.00362256	0.0931373	0.00301205	0.00331332	0.00891021	0.00386847	0.00380121	0.0161765	0.00623229	0.00373367	0.0188867	0.00434468	0.00407463	0.0186393	0.00315236	0.00399361	0.015688	0.00588235	0.00579853	0.0109833	0.00494297	0.00441287	0.00342359	0.0015989	0.00259032	0.00185701	0.00345543	0.00290517	0.00229183	0.012252	0.00445358	0.151492	0.0155889	0.0092869	0.0961538
AT1G03700	+	0	951	0.00375352	0.00289137	0.00429091	0.00231176	0.00543478	0.0039917	0.0020852	0.0042065	0.00334353	0.00455466	0.00260671	0.00364355	0.00275103	0.00171233	0.0031348	0.00300752	0.00561798	0.00550863	0.00625978	0.00804829	0.00595002	0.00829016	0.00525624	0.00369588	0.00911162	0.00582242	0.00580889	0.000990099	0.00393185	0.00477027	0.00786627	0.0114504	0.00987411	0.0038961	0.00234375	0.00260417	0.00161551	0.00194932	0.00415628	0.00378072	0.0045977	0.00620229	0.0255102	0.0402685	0.028123	0
AT1G03710	+	0	1300	0.00345821	0.00433057	0.0039163	0.00232859	0.0052599	0.00388163	0.00394777	0.00355999	0.00410981	0.00559369	0.00375117	0.00331675	0	0.00458716	0.0035784	0.00426743	0.00833333	0.00420792	0	0.00592885	0.00628751	0.00346021	0.00797872	0.00442478	0.00562324	0.00864198	0.00518999	0.00651769	0.00950119	0.010713	0.0104167	0.00813008	0.0131137	0.00146413	0.00184672	0.00288184	0.00393701	0.00961538	0.0025974	0.00172712	0.0173536	0.00192926	0.00165289	0.00656455	0.00272201	0.00731261
AT1G03720	-	0	1377	0.00334588	0.0041301	0.00435777	0.00482426	0.00215239	0.00327275	0.00865351	0.00260983	0.00401186	0.00276817	0.00127226	0.00403108	0.00493827	0.00566572	0.00465297	0.00162602	0.00202429	0.00760992	0.00194175	0.0025	0.0041958	0.0125196	0.0141988	0.0124123	0.00350263	0	0.0063888	0.00377358	0.00324149	0.00461336	0.00519211	0.00833333	0.00565078	0.00296736	0.00498132	0.00235611	0.002457	0	0.00459674	0.00203666	0.00810811	0.00676638	0.00220264	0	0.00427517	0
AT1G03730	-	0	1067	0.00181433	0.00378788	0.0025622	0.00296077	0.00405063	0.00344267	0.00334896	0.0048216	0.0036727	0.0017783	0.00167154	0.00235195	0	0	0.00469169	0.00719424	0.00197628	0.00623782	0.00780234	0.00347826	0.00521251	0.00337838	0.00322581	0.00433034	0.00554324	0.012987	0.00573743	0.0037037	0.00519931	0.00483271	0.00471698	0.00527704	0.00325815	0.00206186	0.001001	0.00333556	0.00188324	0.00253165	0.00150527	0.0034904	0.00744417	0.0020555	0.016129	0.014	0.0123175	0.00487805
AT1G03740	+	0	3531	0.194883	0.00458916	0.00354399	0.171063	0.00244944	0.00373336	0.143614	0.00407988	0.00376179	0.140215	0.0033304	0.00328272	0.173965	0.00404494	0.00322395	0.0446469	0.00778715	0.00938727	0.0398208	0.00291439	0.00494809	0.0133745	0.00230415	0.00387954	0.0280411	0.00795003	0.011782	0.0258535	0.0042898	0.00439901	0.0350503	0.0058782	0.00513564	0.00136674	0.00317566	0.0025383	0.0164975	0.00178015	0.00303101	0.00432099	0.00572246	0.00297287	0.171241	0.015107	0.00405497	0.15478
AT1G03743	-	0	80	NA	0.00521512	0.00370645	NA	0.00481348	0.00271739	NA	0.00282752	0.0042508	NA	0.00490196	0.00389972	NA	0	0.00357143	NA	0	0.00682594	NA	0	0	NA	0	0.00506329	NA	0.008	0.00455581	NA	0.0142349	0.0224033	NA	0	0.00773196	NA	0.00826446	0.00326264	NA	0.00763359	0.00429185	NA	0	0	NA	0	0.00383142	NA
AT1G03746	-	0	84	0.00417827	0	0.00409277	0	0.00378788	0.00539811	0.00131062	0	0.00184162	0.00226244	0.00314465	0.00166667	0	0	0.00452489	0	0	0.00425532	0	0	0	0.0132159	0	0.00212314	0	0	0.00217391	0.0287081	0.0144928	0.0254042	0.00438596	0	0.00636943	0	0	0.00392927	0	0	0.00408163	0	0	0.00465116	0.00826446	0	0	0.0206186
AT1G03750	+	0	3242	0.227035	0.00346779	0.00363921	0.249619	0.00353729	0.00336895	0.282809	0.00348521	0.00362232	0.266778	0.00258398	0.00322851	0.260553	0.00457782	0.00412212	0.0445567	0.00460653	0.00353325	0.0733652	0.0101585	0.00847875	0.0307918	0.00498034	0.00456498	0.0264635	0.00621118	0.00452258	0.0485166	0.0225878	0.00867935	0.024478	0.00433252	0.00456376	0.00575576	0.00378644	0.00297034	0.00529101	0.0836066	0.00547588	0.00501792	0.00831601	0.00353588	0.302171	0.134078	0.015873	0.208015
AT1G03760	-	0	2315	0.0171903	0.00547798	0.00305644	0.0255152	0.00270677	0.00381806	0.0296226	0.00270298	0.00349869	0.023988	0.00322551	0.00322797	0.026178	0.00191816	0.00308008	0.0155211	0.0100503	0.0091594	0.0287226	0.016412	0.0156013	0.00551876	0.0028	0.00421985	0.0109833	0.00928433	0.008713	0.00942973	0.00918079	0.00996035	0.0117481	0.00976971	0.00582864	0.00355412	0.00222938	0.00263371	0.000990099	0.00597461	0.00215559	0.00290276	0.00874795	0.00396185	0.0225023	0.0044757	0.00569419	0.000986193
AT1G03770	+	0	2911	0.327392	0.00403934	0.0034684	0.320928	0.00326305	0.00327204	0.278797	0.00378853	0.00388515	0.270847	0.00406879	0.00396619	0.250589	0.00483559	0.00284716	0.0324755	0.0101964	0.0112756	0.0433898	0.00552721	0.00342309	0.0368315	0.00383387	0.00613046	0.0453629	0.00641026	0.00413686	0.0220037	0.0143925	0.00826877	0.0290615	0.014997	0.00906975	0.0077695	0.00195656	0.00217416	0.0136876	0.0424335	0.00683527	0.00239808	0.0638846	0.00835777	0.302454	0.156364	0.0315584	0.267176
AT1G03780	-	0	4307	0.00271801	0.00436015	0.00330483	0.00278224	0.0029824	0.00321776	0.011385	0.00423488	0.00315462	0.00204998	0.00345726	0.00318156	0.00925267	0.00397088	0.00264395	0.00616333	0.00675676	0.00684358	0.00417101	0.00407056	0.00361301	0.00818452	0.00353357	0.00553506	0.0075818	0.0053903	0.00449802	0.0101874	0.00241546	0.00490605	0.00584551	0.0056839	0.00590731	0.0023554	0.00328159	0.00246268	0.0020284	0.0167442	0.00439842	0.00119904	0.0135613	0.00384911	0.00492914	0.00595576	0.0046721	0.00172712
AT1G03790	+	0	1572	0.00309598	0.00296736	0.00384792	0.00389366	0.00328185	0.00339131	0.00277687	0.00361882	0.00386764	0.00381304	0.00218142	0.0029393	0.00347222	0.00506757	0.00222519	0.00343643	0.00252101	0.00582208	0.00428266	0.00303951	0.00406835	0.0056391	0.00403769	0.00427907	0.00454316	0.00664207	0.00369458	0.00321987	0.00257069	0.004329	0.00449236	0.00463269	0.00549555	0.00125196	0.00136986	0.00308718	0.0029985	0.00110011	0.00216316	0.00258398	0.00484848	0.0039469	0.00197889	0.0047081	0.00491132	0.00248963
AT1G03800	-	0	737	0.00291734	0.00619933	0.00430897	0.0043554	0.0033264	0.00470328	0.00477941	0.00109769	0.00362319	0.00367827	0.00467458	0.00272851	0.00201613	0.00569801	0.00348432	0.0015949	0.00677201	0.00218341	0.0465549	0.0233766	0.0422205	0	0.00768049	0.00671488	0.0044843	0.00468019	0.00382932	0.0011976	0	0.00377155	0.00759734	0.00278164	0.00416474	0.000656599	0.000982318	0.00259488	0	0	0.00436681	0	0.00392927	0.00460526	0.00207469	0.00600601	0.00269542	0.00997506
AT1G03810	+	0	850	0.654513	0.207429	0.0256916	0.687529	0.00702934	0.00466708	0.632081	0.00705816	0.00649844	0.665361	0.076087	0.0159654	0.601896	0.191781	0.023569	0.195312	0.0111576	0.00255288	0.260591	0.00856164	0.00697579	0.0532095	0.00652884	0.00897098	0.0770453	0.00927835	0.00717274	0.129109	0.00938567	0.00405244	0.0214241	0.00511509	0.00556974	0.00524109	0.00552486	0.00313537	0.0915301	0.126143	0.0131363	0.0299103	0.10153	0.0101174	0.744627	0.212844	0.023732	0.727419
AT1G03820	-	0	859	0.00447177	0.00211715	0.0035982	0.0147658	0.00562149	0.00297599	0.003517	0.000724113	0.00354303	0.00336054	0.00283768	0.00388516	0.00295858	0.0033557	0.00508011	0.00220264	0.00817439	0.00576868	0.00251889	0	0.00352734	0.0202206	0.0307329	0.0173647	0.0108225	0.00526316	0.00241765	0.00754717	0	0.00371747	0.00335008	0.00206186	0.00550332	0.00116144	0.0040107	0.00206932	0.00209644	0.00249377	0.00163239	0.00235849	0.00657895	0.00334324	0	0.0115385	0.00344382	0
AT1G03830	-	0	4741	0.420398	0.0031935	0.00427202	0.437453	0.00412172	0.00347594	0.461411	0.00386311	0.00343725	0.450675	0.00303137	0.00323661	0.460412	0.00276134	0.00361827	0.04398	0.00353857	0.00500748	0.059742	0.00354072	0.00487096	0.0453564	0.00372936	0.00518135	0.0542711	0.0064695	0.00755034	0.0500114	0.00418556	0.00447284	0.0417036	0.00918044	0.00529707	0.00695825	0.00458074	0.00302015	0.00947282	0.00533584	0.00261461	0.0046332	0.00414815	0.0028897	0.496737	0.113843	0.0185551	0.488597
AT1G03840	-	0	2627	0.00356199	0.00419757	0.00392638	0.00193924	0.00258539	0.00364588	0.00406204	0.00363055	0.00456167	0.00597134	0.00317581	0.00358179	0.00295334	0.00218978	0.00238379	0.00956938	0.00862069	0.010989	0.0152053	0.00632111	0.00760505	0.00634565	0.01	0.00792528	0.00620861	0.00420168	0.00543876	0.00413845	0.00581114	0.00544323	0.00550017	0.00570962	0.00498353	0.00566733	0.00941094	0.00373298	0.00343643	0.00566802	0.00323572	0.003465	0.0827465	0.0227469	0.00657277	0.0067402	0.00391118	0.00166667
AT1G03850	-	0	1664	0.00357344	0.00361604	0.00520243	0.0424254	0.00166778	0.00440472	0.00374776	0.00463097	0.00368881	0.00462581	0.00398067	0.00340535	0.00263158	0	0.00434783	0.0151679	0.00963082	0.00929643	0.003996	0.00338409	0.00574713	0.00151057	0.00591716	0.00489556	0.00339213	0.00733496	0.00394218	0.00459318	0	0.00457806	0.0165017	0.0167598	0.00989539	0.00331596	0	0.00248499	0.00191571	0	0.00342936	0.00327154	0.00554529	0.0031348	0.001221	0.0021645	0.00472953	0.00389105
AT1G03860	-	0	2577	0.193256	0.00443963	0.00393837	0.176724	0.00382371	0.00340628	0.215371	0.00326385	0.00380334	0.181127	0.00338569	0.0039728	0.194175	0.00341763	0.00317089	0.0161677	0.00320513	0.00396107	0.0244604	0.00675325	0.00327735	0.0334448	0.00515873	0.0104376	0.0352317	0.00558269	0.00493122	0.0292079	0.004914	0.00493016	0.0227571	0.00449294	0.00557562	0.00344353	0.0043785	0.00305511	0.0111111	0.00194805	0.00460391	0.00389712	0.00168445	0.00319303	0.194979	0.00989487	0.00253968	0.204717
AT1G03870	-	0	1034	0.00478589	0.00380469	0.00417805	0.0026341	0.00301296	0.00385892	0.00666489	0.00205832	0.00408979	0.00339828	0.00202429	0.00350636	0.00356506	0.00430108	0.00611791	0.0114155	0.0056899	0.00339111	0.00219058	0.00283688	0.00506009	0.00797101	0.00635209	0.00535019	0.00875486	0.0023753	0.004769	0.0066335	0.00514933	0.00397562	0.00577558	0.00310881	0.00529661	0.00283447	0.00289436	0.00139693	0.00277393	0.00172712	0.00237624	0.00699301	0.0017762	0.00400178	0.00255102	0.0031746	0.00316581	0.0018797
AT1G03880	+	0	2395	0.00198038	0.00329466	0.00421022	0.00302906	0.00459137	0.00405217	0.00312609	0.00483642	0.00364226	0.00337689	0.00334768	0.00348241	0.00405327	0.00273473	0.0040367	0.00313603	0.00379987	0.00486138	0.0105062	0.0117832	0.00919058	0.0062422	0.0106538	0.00909818	0.00418141	0.0037037	0.00515741	0.00253727	0.00312175	0.00491838	0.0050521	0.00477099	0.0056615	0.00181232	0.00127755	0.00273542	0.00207254	0.00252738	0.00306696	0.00240038	0.00440529	0.00559589	0.00313152	0.00242326	0.00417402	0.00575705
AT1G03890	+	0	1822	0.00226537	0.00441147	0.00321358	0.00311147	0.00411241	0.00351778	0.0195256	0.0055001	0.0038454	0.00859447	0.00312744	0.00350602	0.00321888	0.00258398	0.00436954	0.00542823	0.00299625	0.00372936	0.00722892	0.0049505	0.00296736	0.00222222	0.0062273	0.00520347	0.00858152	0.00710594	0.0102453	0.00552251	0.00453515	0.00451085	0.00764732	0.00334635	0.0042735	0.00224972	0.00137552	0.00268875	0.00433213	0.00270514	0.00294785	0.00387898	0.00287081	0.00383142	0.015861	0.0107212	0.0136986	0.00791855
AT1G03900	+	0	1979	0.0560177	0.00372465	0.00388199	0.0563464	0.00376648	0.00366646	0.0571476	0.00337491	0.00375895	0.0817059	0.00346465	0.00300238	0.0737938	0.00332226	0.0027885	0.00570342	0.00413712	0.00552846	0.0180932	0.00567376	0.00489308	0.0151307	0.00647948	0.00372104	0.0147901	0.00230415	0.00422938	0.0100228	0.00459482	0.00445053	0.00645161	0.00754361	0.00484894	0.00176429	0.00633312	0.00268747	0.00474383	0.0025974	0.00376117	0.00350263	0.00401284	0.00554618	0.129281	0.0699462	0.0119342	0.0540852
AT1G03905	+	0	2384	0.118416	0.0056156	0.00459332	0.0805253	0.00473718	0.00271759	0.122584	0.00366775	0.00414997	0.103974	0.00388087	0.00367343	0.0781671	0.00589536	0.0029406	0.0192744	0.00517464	0.0103105	0.0115025	0.00212993	0.00499486	0.010005	0.00497512	0.00469435	0.0244839	0.00284799	0.00450583	0.0165056	0.00656913	0.00619272	0.0264618	0.0208735	0.00591821	0.00395127	0.00623286	0.00480401	0.00144404	0.00559597	0.00316217	0.0037679	0.00598086	0.00462012	0.0873397	0.00570776	0.00391198	0.0923657
AT1G03910	+	0	4322	0.445638	0.00495133	0.00395871	0.444622	0.00494884	0.00383122	0.457851	0.00424252	0.00376494	0.464551	0.00370704	0.00365223	0.445495	0.00318923	0.00336838	0.0665541	0.0105625	0.00807873	0.0801198	0.0121379	0.0111276	0.0453822	0.00335836	0.00427128	0.05928	0.00693047	0.0087949	0.0532877	0.00630915	0.00432222	0.0444119	0.00633974	0.00526972	0.0120163	0.00512492	0.00243548	0.013882	0.0215517	0.00385463	0.0103931	0.0748019	0.00519731	0.429304	0.224823	0.012859	0.395708
AT1G03920	+	0	3062	0.00249004	0.00399957	0.00401624	0.00324675	0.00398755	0.00406354	0.00350992	0.00436834	0.00371211	0.00260723	0.00274549	0.00325182	0.00231214	0.0031348	0.00216257	0.00361337	0.00351406	0.00493335	0.00249875	0.00622084	0.0059089	0.00234584	0.00539957	0.00404166	0.00316581	0.00564972	0.00436009	0.00706714	0.00386372	0.00459268	0.0045425	0.00881523	0.00609108	0.00142891	0.00286011	0.00193445	0.00161464	0.00291036	0.00272232	0.00482833	0.00459242	0.00389398	0.00188413	0.00308325	0.00379973	0.00405844
AT1G03930	+	0	3601	0.259245	0.00478056	0.00392655	0.225247	0.00317723	0.00348148	0.286221	0.00328439	0.00346592	0.259753	0.00382529	0.00389679	0.202932	0.0044096	0.00334076	0.0378505	0.00570704	0.00924784	0.0402185	0.00367401	0.00382713	0.0376471	0.0113581	0.00788373	0.0518602	0.00641684	0.00416393	0.0509963	0.015381	0.00434576	0.0406005	0.00716266	0.00749088	0.00851613	0.00232933	0.0023807	0.00347423	0.00596421	0.00146117	0.0063012	0.00397456	0.0035893	0.282337	0.0659855	0.00613422	0.209705
AT1G03935	+	0	86	0	0.00849858	0.00463392	0	0.00505051	0.00467654	0	0.00626959	0.00382044	0	0.00516796	0.00406835	0.0169492	0	0.011976	0	0.015873	0.00549451	0	0	0.00384615	0.0178571	0.00934579	0.0030581	0	0	0.00280112	0.00943396	0	0.00280112	0.015748	0.0155039	0.00507614	0	0	0.00995025	0	0	0	0	0	0.00625	0	0	0	0
AT1G03940	-	0	1514	0.12812	0.00353482	0.00391706	0.0660162	0.00354829	0.00414865	0.0833728	0.0027608	0.00425055	0.0711249	0.00299177	0.00383057	0.0682128	0.00195886	0.00344828	0.00580833	0.00842266	0.00450552	0.00635324	0.00408163	0.00433369	0.00476569	0.00612745	0.0051629	0.0159091	0.00658256	0.00614173	0.00357143	0.00687104	0.00483014	0.00638298	0.00384193	0.00637146	0.00101317	0.00278552	0.00238528	0.00527704	0.00097561	0.00169109	0.00277008	0.00688976	0.0051609	0.0819304	0.00401929	0.00222519	0.0877437
AT1G03950	-	0	2193	0.00367309	0.00319594	0.00418921	0.00222603	0.00218949	0.00339092	0.00240839	0.00332126	0.00359057	0.00352653	0.00294354	0.0032194	0.00255102	0.00409556	0.00334448	0.00373832	0.00353001	0.0062474	0.00267618	0.00303797	0.00545033	0.00315457	0.00444115	0.00599921	0.00248139	0.00781541	0.00585957	0.00299401	0.00745156	0.00439153	0.00682128	0.00821355	0.00411344	0.00176445	0.00379919	0.00319062	0.00101215	0.000597372	0.0027517	0.000903342	0.00443213	0.00464977	0.014359	0.010863	0.00654743	0.0030722
AT1G03960	+	0	4214	0.224226	0.00448063	0.00368376	0.213922	0.00281328	0.00337621	0.250493	0.00396165	0.00352288	0.202608	0.00390174	0.00340936	0.248199	0.00310559	0.00359979	0.0233503	0.00403691	0.00466689	0.045657	0.00388224	0.00424842	0.0250636	0.00651333	0.00573651	0.043513	0.00496951	0.00489634	0.0233356	0.00378411	0.00390774	0.0368034	0.00622585	0.00497611	0.00365822	0.00443493	0.00240262	0.0080429	0.0221617	0.00432184	0.00260586	0.00453515	0.00363346	0.246717	0.0551455	0.0135938	0.289354
AT1G03970	+	0	1147	0.00248139	0.00444677	0.00381828	0.00174694	0.00421719	0.00372423	0.00211999	0.00386364	0.00344116	0.00238405	0.00296398	0.0034256	0.00498339	0.00364299	0.00267023	0.0568032	0.054755	0.0443012	0.00229621	0.0052356	0.00564772	0.00244499	0.00657277	0.00512033	0.000995025	0.004158	0.00593296	0.00576553	0.00503235	0.00450539	0.00465477	0.00442087	0.0064194	0.00296033	0.00130208	0.00240288	0.00188324	0.00204499	0.00159659	0.00763359	0.00459418	0.00372578	0.005	0.00578871	0.00347893	0
AT1G03980	-	0	3538	0.0254888	0.00427415	0.00382173	0.00298857	0.00317881	0.00331248	0.0135965	0.00358852	0.00374586	0.00914272	0.00323563	0.00293204	0.00262927	0.00412655	0.00295114	0.0176879	0.0117805	0.00936163	0.0014782	0.00438116	0.00461607	0.00473037	0.00724638	0.00554597	0.00563813	0.00614316	0.00446696	0.00681363	0.00654736	0.00491281	0.00461467	0.00370971	0.00514786	0.00196786	0.00197824	0.00204099	0.000863558	0.0202066	0.00377191	0.00508044	0.0105553	0.0041653	0.0148749	0.032152	0.0135581	0.0168599
AT1G03982	-	0	1468	0.00298444	0.00452166	0.00460907	0.00333025	0.00374795	0.00369048	0.00301306	0.00314465	0.00342442	0.00340716	0.0027885	0.00300741	0.0042735	0.00162602	0.00367024	0.00424809	0.00717213	0.00403863	0.00490677	0.0045403	0.00344618	0.000711744	0.00572831	0.00466168	0.00348129	0.006	0.0041365	0.00677201	0.00424448	0.00301378	0.0050396	0.00789733	0.00451322	0.00323625	0.00524246	0.00303561	0	0.00415512	0.000729217	0.00238379	0.00414365	0.0032833	0.00298063	0.00297619	0.00294275	0
AT1G03990	+	0	2769	0.00261233	0.00333611	0.00376356	0.0024418	0.00409516	0.0042908	0.00148616	0.00418272	0.0035574	0.00755744	0.00295196	0.00414074	0.00346821	0.00390117	0.00215517	0.00809419	0.0124091	0.00747642	0.00084674	0.00524059	0.00527955	0.0068323	0.014556	0.0124898	0.0083709	0.00867993	0.010715	0.00832838	0.00454228	0.00723093	0.00163577	0.00509716	0.00552486	0.001321	0.00252845	0.00261204	0.00804829	0.00514286	0.00267254	0.00327511	0.00555556	0.00405268	0.00283286	0.00272628	0.00399808	0.00522466
AT1G04000	-	0	1013	0.00326442	0.00413467	0.00467134	0.00636943	0.00352338	0.00292621	0.00336826	0.00299401	0.00260417	0.00300578	0.00266383	0.00367401	0.00141243	0.00329489	0.00377834	0	0.00913838	0.00865385	0.0301837	0.0117647	0.0111982	0.0208333	0.0258621	0.0222569	0.00613497	0.00884956	0.00567322	0.00485044	0.00888099	0.00639205	0.00642398	0.00517241	0.00442198	0.00192678	0.00224215	0.00253879	0	0.00394477	0.0037092	0.00637959	0.00193798	0.00412088	0.00608828	0.008726	0.00410678	0.0034904
AT1G04010	-	0	5037	0.142857	0.0042675	0.00360825	0.151687	0.00353179	0.0034076	0.144258	0.0033617	0.0039562	0.159722	0.00394298	0.00364161	0.175371	0.00606428	0.00417965	0.0279695	0.00508906	0.00460591	0.0383055	0.0054577	0.00511322	0.0198447	0.00459092	0.00461218	0.0293932	0.00386997	0.00473689	0.018301	0.00903917	0.00565929	0.0248167	0.00562149	0.00634681	0.00413493	0.00667111	0.0024911	0.00185185	0.00917975	0.00281345	0.00244499	0.00844005	0.00425501	0.141929	0.0350548	0.0049588	0.178177
AT1G04020	+	0	3687	0.145531	0.00396494	0.00357694	0.131184	0.00354424	0.00392205	0.170701	0.00386752	0.00353514	0.146334	0.0029366	0.00392291	0.156382	0.00635497	0.00263852	0.00404313	0.00250716	0.00509798	0.00911854	0.00509804	0.00570745	0.0191026	0.00614803	0.00716966	0.0149254	0.00366032	0.00511283	0.00645161	0.00332542	0.0057313	0.0159262	0.00501417	0.00958667	0.00243754	0.00166223	0.00231454	0.00378215	0.01228	0.00659851	0.00419874	0.027683	0.00541126	0.117199	0.0111557	0.00394298	0.119119
AT1G04030	+	0	2509	0.178662	0.00492147	0.00423762	0.165381	0.00367235	0.00388469	0.161449	0.00353736	0.00365745	0.175949	0.0036927	0.00338413	0.138761	0.00409836	0.00493197	0.0258014	0.00519603	0.00508755	0.0398724	0.00474684	0.00504668	0.0204962	0.00755585	0.00792246	0.0170157	0.00412371	0.0052499	0.0255075	0.00604982	0.00568084	0.0110178	0.0057047	0.00429628	0.00216732	0.00294196	0.00304779	0.00327065	0.0089568	0.00294078	0.00264784	0.00176887	0.00371694	0.189671	0.100667	0.0262295	0.156736
AT1G04040	-	0	1502	0.0029725	0.00426274	0.0043147	0.00374357	0.00298063	0.00328492	0.00249128	0.00340974	0.00281564	0.00301724	0.00312192	0.0025728	0.0174346	0.00301508	0.00327792	0.00307692	0.0076864	0.00453063	0.00583431	0.00094518	0.00610445	0.00510638	0.00373367	0.00447117	0.00370714	0.00293902	0.00779409	0.00846805	0.00552826	0.00505405	0.0052592	0.00439078	0.00450056	0.00166852	0.00215424	0.00330067	0.00577201	0	0.00125691	0.00907716	0.00344037	0.00239234	0.00295421	0.0547945	0.0136409	0.00488599
AT1G04050	-	0	3699	0.338675	0.00429788	0.00384658	0.363158	0.00413164	0.00357715	0.342793	0.00373023	0.003776	0.352342	0.00383648	0.00375705	0.296631	0.00346192	0.00263731	0.0233645	0.00451703	0.00435238	0.0659841	0.0037037	0.00490318	0.024815	0.00395674	0.00591679	0.0511974	0.00508565	0.00580368	0.0246575	0.00423629	0.00438723	0.0491597	0.00442363	0.00567656	0.0123711	0.00275482	0.00253839	0.0179641	0.0230263	0.00340329	0.00476515	0.0229469	0.00541311	0.325265	0.0628848	0.011729	0.4
AT1G04070	-	0	633	0.00684708	0.00199601	0.00361053	0.00397389	0.00229753	0.00360208	0.0045489	0.00296736	0.00470738	0.00295639	0.00203666	0.00286889	0.00552486	0.00749064	0.00399467	0.00128041	0.00273973	0.00586042	0.00173611	0.00380228	0.00159236	0.00462428	0.00477327	0.00216544	0.0074813	0.0078329	0.00373483	0.00514933	0.00212314	0.00359856	0.00244798	0.00791557	0.00587173	0.0013369	0	0.00132626	0.00183824	0	0.00424809	0.00738007	0	0.00260586	0.00753296	0	0.00456621	0.00477327
AT1G04080	+	0	5515	0.359796	0.00515853	0.00398492	0.357127	0.00396025	0.00354679	0.35197	0.00357789	0.00397768	0.356244	0.00364703	0.00359084	0.325296	0.00485319	0.00288121	0.0387775	0.00589357	0.00630219	0.0609929	0.0051382	0.00575083	0.0199302	0.00518004	0.00554742	0.0302766	0.00587002	0.00490086	0.0335958	0.00652486	0.00771797	0.0197628	0.00710962	0.00750654	0.00425285	0.00361823	0.00276069	0.00416667	0.0127962	0.00265881	0.00411335	0.0170979	0.00469643	0.37598	0.0453121	0.00607138	0.373731
AT1G04090	+	0	2268	0.0259997	0.0029304	0.0037054	0.0295262	0.00378922	0.00318773	0.0217715	0.00378123	0.00393957	0.0416138	0.00378168	0.00331689	0.0297463	0.00294334	0.00349582	0.00582411	0.0016	0.00391061	0.00670241	0.00481058	0.00330469	0.00454752	0.00524828	0.00421707	0.00465598	0.00307557	0.00524872	0.00819672	0.00946746	0.00575877	0.00422535	0.00328947	0.00459972	0.00251493	0.00141643	0.00279243	0.00155521	0.0039604	0.00392358	0.003314	0.0023622	0.00256461	0.0445283	0.0085639	0.00475494	0.0207684
AT1G04100	+	0	1685	0.00309461	0.00256717	0.00399712	0.00412712	0.00428856	0.00340795	0.00335052	0.00397974	0.00435927	0.0133759	0.00521073	0.00353172	0.0307692	0.00193424	0.00169169	0.00361011	0.00140056	0.00409696	0.00248447	0.00585938	0.00463474	0.00895765	0.00244648	0.00565291	0.00803213	0.0122406	0.0113791	0.00125549	0.00439453	0.00400471	0.00342231	0.00441826	0.00495768	0.00219539	0.00341151	0.00207533	0.00236686	0.00403226	0.00238322	0.00238095	0.00391007	0.00342027	0.0128655	0.0125	0.0151969	0
AT1G04110	-	0	2327	0.0478122	0.00375375	0.00399401	0.0518389	0.00326636	0.00487724	0.0404568	0.00426561	0.00305107	0.0640054	0.00353947	0.00337804	0.0688705	0.00565428	0.00460829	0.00672783	0.00326264	0.00513274	0.0120482	0.00309789	0.00551833	0.0133891	0.00222387	0.00462062	0.0114085	0.00460653	0.00422049	0.00531697	0.00346981	0.00495751	0.0123862	0.00742654	0.00770878	0.00286384	0.002149	0.00354125	0.00494234	0.00425532	0.00228363	0.00376223	0.00401606	0.00357782	0.0582633	0.00768049	0.00339732	0.0312815
AT1G04120	-	0	6597	0.37356	0.00405975	0.00384671	0.395936	0.00380986	0.00352056	0.376311	0.00334276	0.0032721	0.385639	0.00362656	0.00336401	0.38692	0.00401405	0.00455344	0.0446866	0.00861196	0.00673998	0.0480976	0.00509014	0.00397886	0.0424837	0.00363489	0.00516271	0.0543657	0.0054576	0.00631227	0.0483937	0.00800394	0.00689398	0.0409021	0.0049238	0.00379849	0.00512434	0.00407129	0.00304362	0.0114635	0.0252081	0.00352867	0.0045283	0.00754458	0.00346943	0.426808	0.140836	0.0177058	0.405539
AT1G04130	+	0	2141	0.144542	0.00417101	0.00346032	0.143305	0.00424208	0.00346212	0.170586	0.00247129	0.00390325	0.120773	0.00392259	0.00350022	0.085031	0.0078534	0.00447511	0.0172131	0.00845503	0.00876323	0.0113798	0.00339443	0.00669675	0.0151674	0.00400601	0.00465165	0.013601	0.00514469	0.00446067	0.0194274	0.00824442	0.00793328	0.0115053	0.00562852	0.00408322	0.00182017	0.0030896	0.00244101	0.0132827	0.00369004	0.00407925	0.00238854	0.00389712	0.00455137	0.0921739	0.00845309	0.00460421	0.106287
AT1G04140	-	0	5087	0.409961	0.0038436	0.00395329	0.404141	0.00342149	0.00430481	0.415854	0.00421512	0.00388855	0.416363	0.00338481	0.00344792	0.449694	0.00471004	0.00405986	0.0745808	0.00356427	0.0050413	0.110378	0.00454752	0.00412044	0.0460721	0.00447048	0.00444188	0.0598839	0.00446275	0.00452942	0.052471	0.00746037	0.00448587	0.0558042	0.00886668	0.00779379	0.0123158	0.00357099	0.00284881	0.0170455	0.041032	0.00313373	0.00625326	0.0433428	0.00410872	0.417447	0.16653	0.0102727	0.415621
AT1G04150	-	0	3038	0.004145	0.00374864	0.00367778	0.00295814	0.00313034	0.00399001	0.00648181	0.0025433	0.00397296	0.00347332	0.00323913	0.00355084	0.00348888	0.00222222	0.00562149	0.00365327	0.00511509	0.00547283	0.0031068	0.00611309	0.00442478	0.00563725	0.00256082	0.00471873	0.00316533	0.00515132	0.00487459	0.00725788	0.00376702	0.00509511	0.00540819	0.00402414	0.00594519	0.00304311	0.00172898	0.00230443	0.00130435	0.00213106	0.00422469	0.00259067	0.00387597	0.00376471	0.00344709	0.00272109	0.00248789	0.00326493
AT1G04160	+	0	9651	0.416063	0.00479067	0.00391487	0.439826	0.00334542	0.00355727	0.435588	0.0038751	0.00365405	0.429726	0.00364063	0.00366552	0.443128	0.00327918	0.00409245	0.0753541	0.00938066	0.00761876	0.0943561	0.00452781	0.00488946	0.0615489	0.00737667	0.0080489	0.0742438	0.00383509	0.00593174	0.0688324	0.00773015	0.00492267	0.0669105	0.0075643	0.00729561	0.0095512	0.00301597	0.00272538	0.0161641	0.0262238	0.00424435	0.00923423	0.0263089	0.00536711	0.443918	0.193821	0.0291005	0.422774
AT1G04170	+	0	2952	0.271376	0.0042068	0.00372448	0.257223	0.0035301	0.00368525	0.32555	0.00384735	0.00443262	0.269044	0.00341612	0.00378876	0.306973	0.00364964	0.00366354	0.0155622	0.00316599	0.00599078	0.0195337	0.00370763	0.00539142	0.0189019	0.00267686	0.00411554	0.0269038	0.00557325	0.00487805	0.0219067	0.00508475	0.00451498	0.0163248	0.00531385	0.00454739	0.00372555	0.00376601	0.00192849	0.00163666	0.0170347	0.00309681	0.003108	0.00483092	0.00369049	0.298867	0.0190751	0.00310984	0.275932
AT1G04171	-	0	164	0.00359712	0	0.00321647	0.00520833	0.00496278	0.00512985	0.00309598	0	0.00414692	0.00323102	0.00456621	0.00342955	0	0	0.00159236	0	0	0.0057554	0	0	0.00165289	0	0.0208333	0.00127389	0.00666667	0	0.00256082	0.0103627	0.0070922	0.0062167	0.00471698	0	0.00529101	0	0.00719424	0.000822368	0.00990099	0	0.00314961	0.00892857	0	0.00165017	0	0	0	0
AT1G04180	+	0	1365	0.00406219	0.00258913	0.00441099	0.00202347	0.00327742	0.00385561	0.00280794	0.00318049	0.00439476	0.00305655	0.00357846	0.00388329	0.000966184	0.00550206	0.00456242	0.00366077	0.00358102	0.00629882	0.00149477	0.00643087	0.00409449	0.00408998	0.00413712	0.00284546	0.00437637	0.004662	0.00346101	0.00906921	0.00701754	0.0129761	0.0064261	0.00492611	0.00666389	0.00191205	0.001606	0.00268139	0.0027907	0.00635324	0.00276134	0.00200401	0.00273973	0.00482509	0.0048	0.00451977	0.00380952	0.00417101
AT1G04190	-	0	2287	0.15328	0.00341372	0.00378698	0.137579	0.00262812	0.00350859	0.181168	0.00348363	0.00310589	0.120045	0.00217687	0.00350504	0.0896104	0.00435866	0.0038838	0.0213755	0.0106434	0.0128419	0.044843	0.00401606	0.00419757	0.0160338	0.0087604	0.00962938	0.0207125	0.00832986	0.0044337	0.0193349	0.00463142	0.00522219	0.0460476	0.00681363	0.00510104	0.0108386	0.00439367	0.00192365	0.00665779	0.00783801	0.00267872	0.00469484	0.0542959	0.0058971	0.157005	0.0218887	0.00393343	0.104704
AT1G04200	+	0	4625	0.307934	0.00393701	0.00368879	0.329591	0.00361213	0.00409579	0.307251	0.00450475	0.00368883	0.27364	0.00354592	0.00289219	0.316327	0.00189994	0.00347517	0.0554273	0.00491071	0.00680161	0.0976274	0.00429185	0.00469425	0.045072	0.00577367	0.00809158	0.0498442	0.00677291	0.00740776	0.0408215	0.00526685	0.00396445	0.0488616	0.00563678	0.00538307	0.00377358	0.00460642	0.0026758	0.00672878	0.0596808	0.00421279	0.00912146	0.0138889	0.00340337	0.336038	0.0993333	0.0128932	0.27507
AT1G04210	+	0	5334	0.345122	0.0047645	0.00427501	0.350048	0.00375481	0.00327898	0.338191	0.00412674	0.003202	0.356697	0.00353494	0.00349749	0.368656	0.00378788	0.00366199	0.0442508	0.00517879	0.0046179	0.071382	0.0099197	0.00871041	0.0236333	0.00427579	0.00521502	0.0466409	0.00560028	0.00305599	0.0357995	0.00643087	0.00479715	0.0442177	0.00466236	0.00451845	0.00438739	0.00525608	0.00216374	0.00756369	0.00674289	0.00276091	0.00371333	0.0117581	0.00372655	0.388715	0.129368	0.00841437	0.393054
AT1G04220	-	0	2827	0.00359154	0.00387119	0.00364029	0.00334781	0.00410307	0.00351413	0.00450804	0.00374813	0.00423412	0.00489505	0.0029882	0.00313676	0.00528846	0.00344531	0.00240759	0.00554135	0.0047356	0.00535932	0.00413437	0.00798403	0.00510836	0.00515464	0.00520532	0.00566038	0.00827041	0.0108211	0.006941	0.00556242	0.00449691	0.00443232	0.00273307	0.00670391	0.00421732	0.00194426	0.00363783	0.00338164	0.00353893	0.00281955	0.00422654	0.00455466	0.00627803	0.00452128	0.00249875	0.0070609	0.0025	0.00463883
AT1G04230	+	0	2650	0.0773232	0.00352714	0.0037497	0.0882415	0.00362353	0.0035588	0.0679932	0.00424957	0.00343514	0.0841474	0.00251934	0.0033557	0.0625	0.00422535	0.004201	0.0148414	0.0058651	0.00356527	0.0163075	0.00268962	0.00490323	0.00845277	0.0102564	0.00752679	0.00768919	0.00826757	0.0050519	0.00755858	0.0034662	0.00411556	0.00683112	0.00612037	0.00447131	0.00294118	0.00193798	0.00221226	0.00446429	0.00172315	0.0021796	0.00349895	0.00594059	0.00343267	0.111984	0.0202664	0.00300903	0.0810127
AT1G04240	-	0	1363	0	0.00326609	0.00411036	0.000914077	0.00338443	0.00407433	0	0.00434057	0.00450243	0.00136893	0.00310651	0.00291358	0	0.00418848	0.00285789	0	0.00257732	0.00489987	0.004	0.00510204	0.00355872	0	0.00417661	0.00281118	0.0030581	0.00625391	0.00344545	0.00265252	0	0.00518303	0.0134409	0.00500556	0.00453579	0	0.00357782	0.00294084	0.00458716	0.0192678	0.00254518	0	0.0106075	0.00595948	0.0295359	0.0255708	0.0219653	0
AT1G04250	+	0	2355	0.00453092	0.00470056	0.00453562	0.00306207	0.00377774	0.00327236	0.00366992	0.00345871	0.00352651	0.00352149	0.00401829	0.00367026	0.00526712	0.00310559	0.00370433	0.0105541	0.00935308	0.0101442	0.00279642	0.00230238	0.00544489	0.00215517	0.00723428	0.00693909	0.0110446	0.0037831	0.00679538	0.00189394	0.0080402	0.00467212	0.00517464	0.00696304	0.00584409	0.00240024	0.00198886	0.00339412	0.00387297	0.00389484	0.00341236	0.00140944	0.00283822	0.00323677	0.00258065	0.00508475	0.00242753	0.00505476
AT1G04260	-	0	837	0.00418877	0.00618302	0.00439437	0.00425627	0.00396694	0.00311943	0.00243087	0.00344976	0.00320266	0.00316384	0.000662252	0.00324273	0.006	0	0.00330852	0.0203874	0.0183767	0.0232843	0.00688073	0.00333333	0.00631199	0.00270514	0.00131406	0.0037679	0.00252313	0.00492005	0.00763359	0.00506879	0.00109649	0.00320513	0.00615655	0.0074813	0.00341647	0.00292113	0.0028715	0.00281633	0.00175131	0.00479616	0.0039604	0.00310078	0	0.0048048	0	0	0.00650118	0.00215983
AT1G04270	-	0	1449	0.00534539	0.00495616	0.00372289	0.0390492	0.00272003	0.0033377	0.00292765	0.00329011	0.00325079	0.0196078	0.00348267	0.00384229	0.0114286	0.00123001	0.0061082	0	0.00435161	0.00648607	0.00743494	0.00734619	0.0139398	0.00449775	0.00469799	0.00447561	0.00907716	0.00471063	0.00368042	0.00650195	0.0110742	0.00914595	0.00350058	0.00554156	0.00394706	0.00271493	0.00192901	0.00305924	0	0.00201005	0.00255993	0.00259067	0.00629591	0.00352113	0.0338983	0.00191939	0.00585594	0
AT1G04280	-	0	3218	0.00709574	0.00327193	0.00418975	0.00289179	0.00303473	0.00358711	0.00342694	0.00324826	0.00385938	0.00916004	0.00296359	0.00330027	0.00353607	0.00648298	0.00410232	0.00267857	0.0027027	0.00424028	0.00370959	0.00190597	0.00458899	0.00444939	0.0023245	0.00525264	0.00347759	0.00679942	0.00524956	0.00855784	0.00563834	0.00696379	0.00470905	0.00534759	0.00660354	0.00096432	0.00120846	0.00266627	0.00174723	0	0.00456148	0.00459242	0.00137363	0.00332889	0.0103595	0.00290487	0.00340296	0.0199572
AT1G04290	-	0	1010	0.00162272	0.0025641	0.00406536	0.00243309	0.00592885	0.00440252	0.0027248	0.00386847	0.00280133	0.00450607	0.0033389	0.00300546	0	0	0.0023912	0.00214133	0.00552486	0.00191205	0.004662	0.00840336	0.00169635	0.0194805	0.0226904	0.0143453	0.0160116	0.013245	0.0179826	0.00565771	0.00556586	0.00465718	0.00252525	0.00620155	0.00396236	0.00288462	0.00221484	0.00366032	0.00268817	0.00315457	0.00190658	0	0.00941176	0.00217581	0.00793651	0	0.00371156	0
AT1G04295	+	0	654	0.00205339	0.00217746	0.00408739	0.002457	0.00639318	0.0038134	0.00352645	0.00424178	0.00220579	0.00433651	0.00361174	0.0030229	0	0	0.00329218	0.00278552	0.00606061	0.00137363	0.00274725	0.00903614	0.00130124	0.0222576	0.0246046	0.0190438	0.0109091	0.0124113	0.00567438	0.00520833	0.00626305	0.00544712	0.0031348	0.00665557	0.00285481	0.00363196	0.00239234	0.0042958	0.00350877	0.00338983	0.00321285	0	0.0100251	0.00194426	0.00977199	0	0.00371058	0
AT1G04300	-	0	6055	0.417411	0.0047523	0.00361043	0.426584	0.0037431	0.00391432	0.387235	0.00324763	0.00349016	0.434393	0.00424357	0.00362271	0.397984	0.00379267	0.00275989	0.05129	0.00824402	0.00748981	0.0572414	0.00726506	0.006326	0.0355472	0.00505609	0.0045082	0.0502052	0.00662573	0.00621381	0.0446585	0.00673149	0.00592552	0.0406504	0.00468521	0.0053548	0.00593234	0.00469533	0.00320068	0.00974314	0.037929	0.00294317	0.0101338	0.00451287	0.00300772	0.419028	0.0760083	0.0121884	0.411443
AT1G04310	-	0	2947	0.0749975	0.00472216	0.00420332	0.0561248	0.00408245	0.00369597	0.0513008	0.00363253	0.00400858	0.0638967	0.00279279	0.00383512	0.0376249	0.00589777	0.00513611	0.00601375	0.00530888	0.00451407	0.00713267	0.00273673	0.00377655	0.00285171	0.00752909	0.00491622	0.010687	0.0106019	0.0086043	0.0049868	0.00460981	0.00612599	0.00535077	0.00326477	0.00508044	0.00193087	0.00361318	0.00264827	0.00332542	0.0042735	0.00245248	0.00265393	0.0039705	0.00379807	0.06539	0.00365726	0.00327722	0.0548217
AT1G04320	+	0	70	0.00383142	0.00107875	0.00876494	0.00202429	0.00232019	0.00691443	0.0138067	0.00222222	0.00309119	0	0.0059952	0.0042517	0	0.00769231	0.0116279	0	0	0	0	0.0122699	0.00460829	0.0406504	0.0420561	0.0451389	0.00657895	0.00757576	0.00566572	0	0.00330033	0.0075188	0.0125	0.0104895	0.00257732	0	0	0.00501253	0.0183486	0.00520833	0	0	0	0.00694444	0	0.0104167	0.00826446	0
AT1G04330	-	0	671	0.00246392	0.00374532	0.00536959	0.00264706	0.0031746	0.00420126	0.00217865	0.00381518	0.00437318	0.00539407	0.00268097	0.00325633	0.00572519	0.00255754	0.00443881	0.00308166	0.00394477	0.00549753	0.00170358	0.00444444	0.00604595	0.00505051	0.00330033	0.00542332	0.011583	0.00496689	0.00631199	0.00816327	0.00391645	0.00429953	0.00830258	0.00479042	0.00922099	0.00414594	0.00768386	0.0044906	0.00338983	0.00436681	0.00298507	0.00265252	0.00719424	0.00441306	0.00206612	0.00253165	0.00475813	0
AT1G04340	-	0	1754	0.19209	0.00264658	0.00359511	0.164654	0.00294768	0.00321937	0.180021	0.00271229	0.00399832	0.171119	0.00435359	0.00337926	0.22293	0.00682594	0.00301326	0.0442478	0.0015949	0.00397332	0.0505464	0.00998004	0.00569555	0.0206379	0.00361272	0.00505113	0.0185005	0.00333056	0.0029106	0.0247863	0.00592105	0.00350416	0.0213385	0.00235849	0.00419997	0.00578035	0.003245	0.00176922	0.00501672	0.00784314	0.00293189	0.00121655	0.0296221	0.00420389	0.176737	0.020316	0.00255956	0.178451
AT1G04350	+	0	1603	0.00222866	0.00254777	0.00395923	0.00339631	0.00335372	0.00310961	0.00319725	0.00334597	0.00386822	0.00318173	0.00443383	0.00364305	0.00129032	0.00336323	0.00247883	0.00250313	0.00979325	0.00311769	0.00623441	0.0102145	0.00635471	0.00262238	0.00381679	0.00518583	0.000757002	0.00377074	0.00389257	0.00307929	0.00515844	0.00465302	0.00536913	0.00595948	0.00451977	0.000558971	0.00205023	0.00314249	0.00252845	0.0107015	0.00420913	0.00134048	0.00878294	0.00347705	0.00176678	0.00157729	0.00427838	0.00356506
AT1G04360	-	0	1421	0.0030888	0.00255805	0.00407898	0.00349786	0.00322646	0.00349733	0.0120536	0.00267678	0.00291525	0.0108978	0.00400291	0.00312397	0.00504414	0.00251572	0.00259933	0.00393701	0.0070922	0.00468262	0.00335289	0.00345722	0.00445545	0.00499376	0.00273038	0.0033366	0.00454545	0.00492611	0.00549567	0.00193175	0.00474898	0.00501203	0.0131255	0.0112945	0.0119048	0.00257511	0.00221828	0.00218103	0	0.00359281	0.00134862	0.0045045	0	0.00103484	0.00380228	0.00302115	0.00393106	0.00686813
AT1G04370	+	0	401	0.0934466	0.00872818	0.003861	0.075419	0.00371287	0.00393623	0.134725	0.00655308	0.00446999	0.143901	0.00358423	0.00412139	0.146789	0.0103093	0.00665779	0.00257069	0	0.0033557	0.00384615	0	0.0124688	0.00174825	0.0075188	0.00239091	0.00983607	0.00369004	0.00685401	0.00570342	0	0.0057554	0.0127042	0.00803213	0.00702875	0.00376884	0.00821918	0.00166389	0.00289017	0	0.0030896	0	0	0.00495663	0.123874	0.0047619	0.00227101	0.117647
AT1G04380	-	0	1486	0.00971143	0.00389181	0.00388702	0.00136463	0.00490937	0.00397063	0.0603296	0.00417885	0.00320677	0.0414909	0.00313687	0.00371099	0.0534483	0.00441014	0.00372439	0.00414365	0.00392542	0.00561313	0.00136426	0.00690335	0.00368844	0.00731113	0.000566893	0.00524334	0.0044484	0.00645161	0.00388266	0.00728597	0.00191083	0.00615958	0.00740056	0.00756144	0.00606586	0.000724113	0.00349301	0.00240577	0.00322061	0.0712644	0.00552903	0.00188324	0.0116732	0.00386445	0.0259146	0.00472255	0.00346535	0.0781818
AT1G04390	-	0	4341	0.426817	0.00411224	0.00384102	0.419626	0.00314084	0.00399572	0.433841	0.00280829	0.00381641	0.443026	0.00330203	0.00348886	0.397683	0.00412201	0.00469432	0.0668987	0.0120656	0.00931376	0.0759958	0.00911162	0.00706252	0.0491159	0.0034	0.00491669	0.0639591	0.0058309	0.00684016	0.0459837	0.00842491	0.00700412	0.0524464	0.00906986	0.00784004	0.00992256	0.0032225	0.00274836	0.00949367	0.025462	0.00404984	0.00597177	0.00961869	0.00401007	0.458656	0.177402	0.0197362	0.437874
AT1G04400	-	0	2967	0.390107	0.00431589	0.00321543	0.380194	0.00314328	0.00372249	0.40498	0.00324768	0.00324324	0.374035	0.00247673	0.00325733	0.356458	0.00402994	0.00405077	0.024776	0.00476603	0.00469631	0.0629042	0.00269663	0.00385051	0.025589	0.00544033	0.0047623	0.0362525	0.00291734	0.00431491	0.0361528	0.0058072	0.00459902	0.0385027	0.00920334	0.00611131	0.0153978	0.00422734	0.00178816	0.00568586	0.00176263	0.00323989	0.0039128	0.00462535	0.00489137	0.378788	0.0506777	0.00419136	0.365328
AT1G04410	-	0	2334	0.150882	0.00467663	0.00400872	0.130187	0.00288928	0.00310514	0.120516	0.00321352	0.00375547	0.12332	0.0024667	0.00350907	0.16442	0.002414	0.00357398	0.0207756	0.00370028	0.0047625	0.0262484	0.00308234	0.0046794	0.0118577	0.00570207	0.0100198	0.00980392	0.00328138	0.00495724	0.0136144	0.00457457	0.00487145	0.00887199	0.00656455	0.00571534	0.00236008	0.00412621	0.00218087	0.00753138	0.00267809	0.00361522	0.00588235	0.00492914	0.00378984	0.131424	0.0119667	0.0112476	0.121065
AT1G04420	+	0	2276	0.162048	0.00387722	0.00405317	0.14602	0.00368538	0.00386678	0.189344	0.00348325	0.00429431	0.154732	0.00303672	0.00354918	0.126703	0.00209644	0.00386527	0.0271277	0.00516796	0.00502092	0.0319319	0.0105528	0.00813743	0.0387931	0.00261682	0.00453446	0.0495932	0.0056391	0.00977654	0.0338223	0.00535862	0.00457836	0.0291523	0.0109773	0.00674916	0.0114814	0.00292943	0.00254687	0.0155697	0.00985915	0.00201428	0.00366569	0.00462963	0.00504085	0.112219	0.0175879	0.0136112	0.130553
AT1G04425	+	0	2702	0.154349	0.179823	0.118981	0.137354	0.10359	0.100596	0.121013	0.114839	0.136634	0.125912	0.164433	0.112495	0.146691	0.181921	0.119092	0.0505952	0.0306212	0.0342395	0.0259096	0.0229406	0.0333633	0.00638858	0.0157791	0.0149086	0.0146477	0.00649351	0.0149729	0.0586499	0.138537	0.104497	0.063388	0.125777	0.078235	0.028672	0.0979841	0.0565742	0.0212082	0.107188	0.0656972	0.0150875	0.0530035	0.0297839	0.0701107	0.031355	0.00789831	0.122768
AT1G04430	+	0	3409	0.282069	0.00412805	0.00381744	0.251893	0.00348686	0.00362847	0.323896	0.00426472	0.00326544	0.286379	0.00431034	0.00367888	0.25977	0.00169109	0.00413918	0.0246626	0.00539568	0.00589685	0.04116	0.00294551	0.005901	0.0231572	0.00626796	0.00663392	0.0405117	0.00905903	0.00984195	0.0251989	0.00970089	0.00922392	0.0226917	0.00582411	0.00437287	0.00710339	0.00367647	0.0022482	0.00297619	0.00227894	0.00290698	0.00309598	0.00577756	0.00326724	0.255042	0.0168321	0.00458866	0.225694
AT1G04440	+	0	3548	0.221375	0.00529995	0.00480742	0.244554	0.00359832	0.00334669	0.242327	0.0037972	0.00352893	0.244607	0.00431349	0.00339078	0.234633	0.00310421	0.00241267	0.033195	0.00412306	0.00522662	0.0335294	0.00721336	0.00570676	0.0413655	0.00502639	0.0044375	0.0565789	0.00912358	0.00714286	0.0346756	0.00504356	0.00732154	0.0537749	0.00688765	0.00818901	0.00136649	0.00486066	0.00273539	0.00221729	0.00993848	0.00265869	0.00734394	0.00505443	0.00279664	0.212103	0.0406536	0.00519652	0.20893
AT1G04445	+	0	518	0.00313589	0.00280561	0.00345108	0.00327332	0.00266565	0.0035795	0.00200401	0.00373732	0.00265887	0.00326205	0.00321027	0.00382448	0.00231481	0.00255754	0.00239521	0.00309119	0.010582	0.00499168	0.00357143	0.0078125	0.00474383	0.00612745	0.00146843	0.00423729	0.0367734	0.0244233	0.0237942	0.00791296	0.00592417	0.00369458	0.00892857	0.00605144	0.00237342	0.000859107	0.000990099	0.00253293	0.0040568	0.00689655	0.00334821	0.00396825	0	0.00352113	0.00308642	0.00347826	0.00273973	0.00288184
AT1G04450	+	0	1353	0.00526662	0.00287807	0.00394164	0.00348837	0.00382501	0.0031544	0.00335149	0.00450225	0.00306513	0.00661501	0.003854	0.00333751	0.0515222	0.00278164	0.00447967	0.0221239	0.0269923	0.0181204	0.00518672	0.00383632	0.00715717	0.0138355	0.00733272	0.014349	0.00785546	0.00360685	0.00322511	0.00699301	0.00355556	0.00452861	0.00721785	0.00636436	0.00578244	0.002035	0.0019333	0.0017135	0	0.00565771	0.0025413	0.00253165	0.0047619	0.00256223	0.00199203	0.00239808	0.00337137	0.00156006
AT1G04457	-	2	230	0	0.00242718	0.00453772	0.0027894	0.00437637	0.00396727	0.00698324	0.00328587	0.0042236	0.0285714	0.00536193	0.00287415	0	0	0.00298954	0	0	0.00639659	0	0	0.00151976	0	0.00813008	0.0047259	0.00462963	0.0037037	0.00410846	0.0141509	0	0.00421941	0.00896861	0	0.00424448	0.00319489	0.00493827	0.00236686	0.00970874	0.00689655	0	0	0.00574713	0.00501882	0.0205479	0	0.00696864	0
AT1G04470	-	0	3613	0.0775527	0.00405231	0.00386217	0.0573001	0.00323795	0.00360429	0.0556053	0.00322247	0.00450426	0.0517516	0.00252632	0.00390911	0.0377537	0.00370828	0.00210055	0.00560748	0.00411184	0.00502124	0.00322465	0.00390625	0.00477961	0.00652805	0.0016	0.00489671	0.0065634	0.00660939	0.00575664	0.00387297	0.00367524	0.00420168	0.00568182	0.00719424	0.00500109	0.00255015	0.00255695	0.00198402	0.0035517	0.00207147	0.00337366	0.00451005	0.0030785	0.00380088	0.0643472	0.0019685	0.00364924	0.0625323
AT1G04480	+	0	1372	0.00296663	0.00511751	0.00405447	0.00423351	0.00551932	0.00314986	0.00317771	0.00277248	0.00406991	0.00318916	0.00304646	0.00394385	0.00163399	0.003517	0.0051006	0.00201005	0.00486618	0.00459897	0.00549451	0.0115226	0.00463243	0.00517369	0.00438322	0.00475624	0.00450789	0.00311333	0.00501332	0.00402955	0.00789622	0.00421482	0.00504202	0.00502828	0.00529101	0.00221729	0.00217486	0.00250496	0.00166113	0.00110011	0.00323625	0.00136426	0.00337838	0.00325203	0.00184502	0.00516796	0.00296824	0.00170648
AT1G04490	-	0	2189	0.00248894	0.00499633	0.00379593	0.00224159	0.00431711	0.0035701	0.00274657	0.00397424	0.00407003	0.00274537	0.00410889	0.00311811	0.00153139	0.00605536	0.00364964	0.0192308	0.0108401	0.0154087	0.00254453	0.00273038	0.00487573	0.00996377	0.00823045	0.00738763	0.0063762	0.0119658	0.00715897	0.00433276	0.0095672	0.00752915	0.0067243	0.00468506	0.00496983	0.00245399	0.00243394	0.00201649	0.00386598	0.0562029	0.0104977	0.00416089	0.016	0.0069103	0.00917431	0.0136054	0.0129965	0
AT1G04500	-	0	2933	0.040304	0.00381837	0.00429445	0.00386022	0.00363331	0.0035461	0.0162833	0.00403187	0.00375394	0.0273973	0.00307334	0.00356345	0.0166185	0.00451322	0.00359017	0.00777076	0.00797984	0.00700959	0.00456389	0.00396825	0.00511673	0.00787683	0.0055034	0.004721	0.0101215	0.00340651	0.00628096	0.00968367	0.00699301	0.00648553	0.00471014	0.00688976	0.00702767	0.00384813	0.00249264	0.00218917	0.00136147	0.00370828	0.00234872	0.00325098	0.00685323	0.00348692	0.00900901	0.00797101	0.00652555	0.00483092
AT1G04501	+	0	128	0.0049554	0.0108401	0.00836013	0.00395257	0.0025974	0.00606878	0.0017301	0.004662	0.003125	0.00259291	0.00458716	0.00430504	0	0.0149254	0.003367	0.00346021	0.00862069	0.00204918	0.0184332	0.0125	0.0436047	0.0108992	0.00689655	0.0039604	0.00527704	0	0.00181488	0.00647249	0	0.00596421	0	0	0.00271739	0.00214133	0	0.00182149	0	0	0.00294985	0	0	0.00607903	0.015544	0.0133333	0.00352113	0
AT1G04510	+	0	4252	0.302172	0.00468926	0.00392446	0.365479	0.003465	0.00334504	0.336044	0.00371965	0.00354145	0.356954	0.00364892	0.00364015	0.345424	0.00507463	0.00470759	0.0379193	0.00849858	0.00906654	0.0458453	0.00427996	0.0049238	0.0302916	0.00337771	0.00469194	0.0355666	0.00485651	0.00435256	0.0373444	0.00895994	0.00450995	0.0254072	0.00473293	0.00499714	0.00841751	0.00572768	0.00356824	0.00685786	0.00327654	0.00270108	0.00300481	0.0106968	0.00383249	0.388889	0.186987	0.0135724	0.371728
AT1G04520	+	0	2454	0.0042952	0.00345578	0.00422362	0.00391007	0.00325366	0.0037326	0.00306279	0.00334448	0.00352087	0.00408308	0.00297653	0.00392113	0.00242424	0.00315706	0.00398406	0.0056444	0.00319285	0.00400291	0.00478469	0.00494438	0.00496879	0.009908	0.0158083	0.00998675	0.000789266	0.0040858	0.00461917	0.00577201	0.00951949	0.00698424	0.00444444	0.00713154	0.00500542	0.00189663	0.00207469	0.00286533	0.00140056	0.00348432	0.00388923	0.00540541	0.00511322	0.00431468	0.0104046	0.0142146	0.00599766	0
AT1G04530	-	0	1858	0.00398406	0.00303088	0.0039943	0.0260371	0.00264114	0.00364885	0.00182382	0.00250292	0.00397827	0.00244051	0.00297708	0.00422504	0.00834106	0.00338983	0.00453735	0.0130669	0.0133753	0.01446	0.0216165	0.00715564	0.0122554	0.0044586	0.00492005	0.00396317	0.0132605	0.00670641	0.0159115	0.0108626	0.00821745	0.00777465	0.00670323	0.00375	0.00552486	0.00295359	0.00405844	0.0024108	0.00111111	0.0030303	0.00228789	0.0027959	0	0.0022779	0.0189673	0.00497018	0.00314175	0.0265734
AT1G04540	+	0	1805	0.0039655	0.00415832	0.00398989	0.00280112	0.00298695	0.00405833	0.00355076	0.0035299	0.00359844	0.00263756	0.00329136	0.00381881	0.00460829	0	0.00478978	0.0125108	0.0104969	0.0156631	0.00400601	0.00160385	0.00446114	0.00369458	0.00254582	0.00562446	0.00477941	0.0037037	0.00624683	0.0027894	0.00551876	0.00583359	0.00610736	0.00559796	0.00324054	0.00279785	0.00146574	0.00306489	0.00260417	0.00214592	0.00205218	0.00172018	0.0026738	0.0046729	0.00453772	0.00453309	0.00287356	0.00223547
AT1G04550	+	0	1746	0.0203265	0.00366236	0.00341458	0.00254453	0.00442321	0.00397223	0.00720461	0.00259067	0.00300571	0.0035031	0.00415321	0.00277816	0	0.00240096	0.00327126	0.00643501	0.00365497	0.00406967	0.00760456	0.00321199	0.00338677	0.00299401	0.00397501	0.00389712	0.00669643	0.00378788	0.00462963	0.00815494	0.00815851	0.00913242	0.00745573	0.00540541	0.0107337	0.000720981	0.00163199	0.0025987	0.00189753	0.00420168	0.00252294	0.00224215	0.00127877	0.00251819	0.00624025	0.00263389	0.00304816	0.00437637
AT1G04555	+	0	1686	0.00243902	0.00425203	0.00351862	0.00311284	0.00361301	0.00390967	0.00283505	0.00562016	0.00330647	0.0162261	0.0019988	0.00373339	0.00553506	0.00624025	0.00275862	0.00535475	0.0042508	0.00281834	0.00483676	0.00384246	0.00477555	0.00231125	0.00705467	0.00350518	0.0113529	0.0104089	0.00996852	0.00615655	0.00517464	0.00428096	0.00357143	0.00804829	0.00551809	0.00121877	0.00195982	0.00242326	0	0.00142045	0.00300501	0.0017094	0.00350058	0.00277162	0.00259067	0.00188857	0.00360279	0.00286123
AT1G04560	+	0	1112	0.00130378	0.004	0.00417434	0.00321932	0.00550875	0.00379893	0.00203169	0.00435188	0.00422326	0.0046589	0.00334104	0.0038641	0.00409836	0.00461538	0.00280505	0	0.00210084	0.00635369	0.00238095	0.00325203	0.00464253	0.00738552	0.00360577	0.00488219	0.003861	0.00366636	0.00681009	0.00318471	0.0140721	0.00509363	0.00136612	0.0087146	0.00514776	0.00372093	0.000778816	0.00170626	0	0.0179641	0.00687758	0.00479616	0.0368324	0.00549828	0.01	0.00796813	0.00327011	0
AT1G04570	-	0	2047	0.0128583	0.00540541	0.0041776	0.00293542	0.00371526	0.00338188	0.00378114	0.00379335	0.00358438	0.0318495	0.00290336	0.00285165	0.0025974	0.00759219	0.00534014	0.0132013	0.0148248	0.015324	0.0021692	0.00653595	0.00616849	0.000738007	0.00230681	0.00415369	0.00330688	0.00408163	0.00493305	0.00319898	0.00410678	0.00463231	0.0148791	0.00888192	0.0160543	0.00650976	0.00762486	0.00495139	0.00115075	0.12703	0.00801644	0	0.00292683	0.00328376	0.00208333	0.00683177	0.00532501	0
AT1G04580	-	0	5388	0.0226457	0.00325549	0.004102	0.021883	0.00299862	0.00371989	0.0170499	0.00353921	0.00362559	0.0223195	0.00327397	0.00395509	0.0210526	0.00305888	0.00321981	0.00461184	0.00505149	0.00388578	0.00835771	0.00755873	0.00902494	0.00594916	0.00356947	0.00460583	0.00939518	0.00601323	0.00627986	0.00644077	0.00691543	0.00572097	0.00967067	0.00659933	0.00653224	0.00233508	0.0034399	0.00258841	0.0014171	0.0189183	0.0040748	0.00364631	0.0164132	0.00493062	0.0222829	0.00896015	0.00397545	0.0339188
AT1G04590	-	0	2849	0.204174	0.00513745	0.00472208	0.170176	0.00373665	0.0038094	0.190028	0.00375501	0.00403484	0.185296	0.00427928	0.00379789	0.172232	0.00516944	0.00308932	0.0154143	0.00248139	0.00355836	0.0259309	0.00412466	0.00569282	0.0375587	0.00471254	0.0041316	0.0525282	0.00453809	0.00493967	0.0181034	0.00564812	0.00466017	0.0283146	0.00412128	0.0054777	0.00133378	0.0030648	0.00284464	0.00335008	0.0232799	0.00297196	0.00236035	0.0601578	0.00465173	0.220844	0.0610422	0.00673905	0.231729
AT1G04600	+	0	10253	0.0654654	0.00440529	0.00389763	0.049368	0.00392511	0.00339323	0.0832572	0.00383598	0.00394756	0.0579037	0.0032386	0.00373231	0.0677602	0.0034384	0.00348251	0.0183035	0.00762179	0.00692395	0.0198501	0.00344049	0.00475658	0.0169207	0.00523055	0.00490335	0.0172442	0.00508561	0.00424477	0.0150294	0.00413577	0.00524693	0.0174403	0.00727928	0.00652377	0.00321165	0.00347638	0.00246132	0.00377155	0.0292786	0.00590213	0.00381874	0.0109268	0.00475137	0.0537578	0.00821549	0.00482281	0.0594406
AT1G04610	+	0	2230	0.00353757	0.00252343	0.00358875	0.00346792	0.00209881	0.00312103	0.00416846	0.00264101	0.00291976	0.00267559	0.00231481	0.00341448	0.00785153	0.00553506	0.00289352	0.00642148	0.00516224	0.00628141	0.00345781	0.00259067	0.00263356	0.00408534	0.00295159	0.00356671	0.0040724	0.00684151	0.00387701	0.00390117	0.00330396	0.00390903	0.00510678	0.00423472	0.00506888	0.00285987	0.00267584	0.00343525	0.00202634	0.00118624	0.00180087	0.0048951	0.00174978	0.00192456	0.00363416	0.00587372	0.00396689	0.00096432
AT1G04620	-	0	3843	0.18825	0.0045603	0.00381796	0.191241	0.00409862	0.00349945	0.194975	0.00323727	0.0037182	0.189228	0.00392112	0.0033482	0.209932	0.00550098	0.00396638	0.0209452	0.00603275	0.00583631	0.0513834	0.00365742	0.00411674	0.0171278	0.00395717	0.00533152	0.0410959	0.00546059	0.00541476	0.0385686	0.015625	0.00735783	0.0368885	0.0189778	0.00487143	0.00209958	0.00578704	0.00268271	0.0132743	0.0160321	0.00314286	0.00440205	0.0214836	0.00431398	0.19146	0.102192	0.00858446	0.182446
AT1G04625	-	0	1989	0.250989	0.0326877	0.0300935	0.276899	0.0289975	0.03625	0.325545	0.0249203	0.0254134	0.27154	0.0350877	0.0342756	0.367347	0.048951	0.0383481	0.0880309	0.0143003	0.0201366	0.143119	0.0151339	0.0149922	0.0708755	0.00842912	0.0051304	0.0674886	0.00667656	0.0052842	0.0789177	0.0140647	0.0156409	0.127273	0.0175325	0.0206612	0.0954036	0.0155514	0.0112604	0.0553037	0.0101124	0.0110951	0.0303337	0.00618812	0.0038228	0.337349	0.0267717	0.0139535	0.245752
AT1G04630	-	0	1378	0.0295974	0.00412017	0.00372432	0.0352098	0.00302775	0.00341873	0.00316599	0.00228793	0.00346767	0.0287206	0.00404606	0.0037837	0.00151976	0.00371287	0.00314286	0.00415628	0.00586081	0.00526624	0.0026455	0.00342075	0.00520833	0.0164179	0.00822264	0.00858439	0.0072	0.00836551	0.00934735	0.00146951	0.00420926	0.00482218	0.0120301	0.0127758	0.0100364	0.00192493	0.0024077	0.00234842	0	0.00817757	0.00257599	0.00465116	0.00291829	0.00226301	0.0385572	0.0132924	0.00972862	0.00356506
AT1G04635	+	0	681	0.00253915	0.00722433	0.00324391	0.00332364	0.00345755	0.00295234	0.0024558	0.00386432	0.00300475	0.0022779	0.0031881	0.00295789	0.00584795	0	0.00517331	0.00191939	0.00541516	0.00665102	0.00289855	0.0060241	0.0084088	0.00531208	0.00416089	0.00295858	0.00371747	0.00912409	0.00243013	0.0245399	0.0201863	0.0192308	0.00301205	0.00662252	0.0154178	0.00218103	0.0021692	0.00139991	0.003003	0.00294118	0.00317662	0.00259067	0.00252525	0.00485437	0	0.00326797	0.00408719	0.0028169
AT1G04640	+	0	1277	0.0042623	0.00325651	0.00437187	0.00471976	0.00316656	0.00347064	0.00240137	0.00433011	0.00250517	0.00460829	0.00654165	0.00339978	0.00364299	0.00276625	0.00294031	0.00315457	0.00359281	0.00431363	0	0.00245399	0.004403	0.00396432	0.000780031	0.00456621	0	0.0037843	0.0048216	0.00453001	0.0033195	0.00363835	0.00389105	0.00424929	0.00506057	0.00215054	0.00342661	0.00256129	0.00193424	0.00791557	0.00413565	0.00194175	0.0320611	0.00365631	0.00377358	0.00733138	0.00566394	0.00867679
AT1G04645	-	0	493	0.00481155	0.00232378	0.00416988	0.0021645	0.00802139	0.00414167	0.000723589	0.00131234	0.00394046	0.00618132	0.00576923	0.00381783	0	0	0.00194932	0.00289855	0.00857143	0.00335946	0.00454545	0	0.00631199	0.00707547	0.00212314	0.0040395	0.00779221	0.00626959	0.00582072	0.00623053	0.009375	0.00223214	0	0.0118343	0.00394366	0.00193424	0.006	0.00158353	0	0	0.00172712	0	0.0154639	0.00198216	0.013245	0	0.00219058	0
AT1G04650	-	0	4109	0.0828926	0.00406876	0.00391792	0.101928	0.00351819	0.00357014	0.0749813	0.00420189	0.00365359	0.110267	0.0041105	0.00390167	0.130191	0.00265018	0.00313277	0.0114239	0.00353045	0.0032723	0.0123077	0.00513097	0.00445454	0.0136187	0.00750981	0.00615832	0.0118138	0.00606283	0.00789224	0.00741935	0.0214104	0.00520662	0.0151899	0.008283	0.00916514	0.00413022	0.00353491	0.00265664	0.00248139	0.0410613	0.0064974	0.00264831	0.0244795	0.00553068	0.117946	0.0553349	0.0104868	0.0995185
AT1G04660	-	0	1287	0.00345092	0.00530035	0.00399944	0.00376081	0.0050578	0.00581703	0.00218129	0.0023084	0.00418113	0.00270368	0.00411523	0.00299764	0	0.00280112	0.00429799	0.00245499	0.00321543	0.00565149	0.00567644	0.00184162	0.00365097	0.00249221	0.00243902	0.00558234	0.00515132	0.00135501	0.00308469	0.00526316	0.00707214	0.00379507	0.0052687	0.00527426	0.00492611	0.00214777	0	0.00268592	0.00641026	0.00510204	0.00337512	0.00119474	0.0138249	0.00347977	0.015582	0.00924214	0.00340651	0.00218103
AT1G04670	+	0	863	0.00296296	0.00492896	0.00410584	0.00336289	0.00331379	0.00395622	0.00267539	0.00446429	0.00343331	0.0036081	0.00400089	0.00361811	0.00192678	0.00473934	0.00378215	0.0115607	0.00335196	0.0064554	0.00330033	0.0025974	0.00578822	0.0056338	0.00332963	0.0027533	0.00733138	0.00838574	0.00481177	0	0.00654818	0.00372208	0.00465658	0.00278552	0.00531016	0.00270514	0.000712251	0.00427987	0.0101781	0.00400802	0.0021645	0.00326797	0.015748	0.00231176	0	0.00909091	0.00425697	0
AT1G04680	-	0	4355	0.00317407	0.00345861	0.0039717	0.00440875	0.00354867	0.00384092	0.00348197	0.00330834	0.0036454	0.00396651	0.00332767	0.00338212	0.00386915	0.00237869	0.00301177	0.00466009	0.00382117	0.00745624	0.00513149	0.00452694	0.00405808	0.00455408	0.00484392	0.00485935	0.00755102	0.00759124	0.00583142	0.00377488	0.0046902	0.0043657	0.00381607	0.0033067	0.00527862	0.00217746	0.00341945	0.00257911	0.00120591	0.00250941	0.0028988	0.00181159	0.00517911	0.0039621	0.00478927	0.00221631	0.00289287	0.00256849
AT1G04684	-	0	149	0.00763359	0	0.00312919	0.00115607	0.00465116	0.00131883	0.00224215	0.00862069	0.00411392	0.00539957	0.0083682	0.00537975	0.0229885	0	0.00326797	0	0	0.00460123	0	0	0.00176991	0.00549451	0	0.00479233	0	0	0.00436047	0.00492611	0	0.00408163	0.010582	0	0	0	0	0.000877963	0	0	0.00361011	0	0.04	0	0	0	0.0030581	0.00925926
AT1G04690	+	0	2186	0.00293878	0.00503941	0.00454312	0.00333392	0.00446258	0.00359041	0.00209924	0.00409952	0.00337198	0.00324675	0.00196488	0.0033433	0.00208986	0.00319489	0.00450288	0.00170794	0.00378788	0.00459418	0.015233	0.00996441	0.0156764	0.00558971	0.00354296	0.00380114	0.00443599	0.00506329	0.0033105	0.00187032	0.00520156	0.00450274	0.0137378	0.0108108	0.0102079	0.00290456	0.00353584	0.00220394	0.00214823	0.00568643	0.00344203	0.00669216	0.0791367	0.00582494	0.00265487	0.00222387	0.00465658	0
AT1G04700	+	0	4665	0.346584	0.00483271	0.00427917	0.3264	0.00341915	0.0036794	0.341591	0.00287763	0.00333223	0.332889	0.00363068	0.00366816	0.331897	0.00434625	0.00388048	0.0269134	0.0108696	0.010883	0.0308135	0.00788372	0.00765222	0.0384843	0.00340502	0.00437034	0.0435348	0.00558659	0.00503008	0.0279345	0.0128294	0.00924095	0.0311791	0.00619351	0.00436304	0.00923012	0.00343053	0.00223841	0.0151332	0.0167883	0.004363	0.00913242	0.00709658	0.00431526	0.402913	0.0643736	0.0222563	0.370856
AT1G04710	+	0	2878	0.272636	0.00415053	0.00352693	0.304241	0.004271	0.00325113	0.247671	0.00334138	0.00352734	0.278442	0.00369581	0.00327182	0.254926	0.00241546	0.00204178	0.0427263	0.00924703	0.0103852	0.045283	0.00474957	0.00464207	0.0230337	0.0035558	0.0047007	0.0341191	0.00446002	0.00552725	0.0289444	0.00507072	0.00813253	0.032769	0.00522409	0.00508982	0.00305944	0.00472002	0.00271051	0	0.0798005	0.00606745	0.00308325	0.00616991	0.00365154	0.245734	0.0454316	0.0138354	0.260105
AT1G04720	+	0	37	0.0045045	0	0.004363	0.00226244	0.00662252	0.00179372	0.00171233	0	0.00193175	0.00537634	0.010929	0.00223214	0	0	0	0	0	0	0	0	0	0	0	0	0	0	0.0142045	0.00892857	0	0.0144928	0.00869565	0	0.00337838	0	0	0.00430108	0	0	0.00558659	0.0125	0	0.00980392	0	0	0	0.0227273
AT1G04730	-	0	5790	0.276061	0.00349469	0.00416653	0.259852	0.00308191	0.00362601	0.280379	0.00394941	0.0037225	0.264179	0.00345545	0.00359674	0.342678	0.00316623	0.00367247	0.0540093	0.00370226	0.00510949	0.0787903	0.00645608	0.0100825	0.0255774	0.00515464	0.00433871	0.0345797	0.00300728	0.00500733	0.0343195	0.00918437	0.00653732	0.0336155	0.00657803	0.00637805	0.00751742	0.0066554	0.00332361	0.00459137	0.0511555	0.00510171	0.00581879	0.0258642	0.00417393	0.274829	0.0836502	0.0198433	0.281963
AT1G04750	-	0	2101	0.0375086	0.00317178	0.004109	0.0372896	0.00341222	0.00341711	0.0487919	0.00417198	0.00427108	0.0294193	0.00363601	0.00385503	0.0323929	0.00411862	0.00324083	0.00510856	0.00847857	0.00401506	0.00464253	0.00515464	0.00437269	0.0051963	0.00640205	0.00468994	0.00374298	0.00421348	0.00453932	0.00275786	0.00846092	0.00972905	0.00463918	0.00281917	0.00441207	0.00181686	0.00475185	0.00456653	0.00189036	0.00580552	0.00243948	0.000856898	0.00618982	0.00491746	0.040367	0.00592885	0.00410959	0.027907
AT1G04760	+	0	1310	0.00641383	0.00300172	0.00393563	0.00678904	0.00274348	0.00331747	0.00640394	0.00374532	0.0034999	0.00272603	0.0027482	0.00362727	0.00794702	0.00324675	0.00309518	0.00243902	0.000999001	0.00316225	0.0247525	0.0168776	0.0127467	0.00341588	0.00214439	0.00424809	0.00504626	0.00386349	0.00585721	0.00314465	0.00681537	0.005716	0.00503778	0.00691824	0.00486174	0.00414747	0.0077551	0.00318439	0.00289017	0.00238095	0.00225925	0.00419727	0.00295567	0.00342047	0.00123305	0.0030581	0.00215575	0.0113798
AT1G04770	-	0	1478	0.00389283	0.00517464	0.00351552	0.00308862	0.00268396	0.00389494	0.00235738	0.00329453	0.00360169	0.00211416	0.00242176	0.00295248	0.00257069	0.00766284	0.00310158	0.00186741	0.00170503	0.0066568	0	0.00501505	0.00510204	0.0019685	0.00561798	0.00460697	0.00396511	0.00299401	0.00486027	0.0055905	0.00523903	0.00370777	0.00217865	0.00471698	0.00661959	0.00249875	0.00246184	0.00156495	0.00287356	0.00283286	0.00226629	0	0.00261438	0.00306407	0.0103211	0.00753498	0.0126991	0.0139616
AT1G04778	+	0	435	0.00655308	0.00383436	0.00379267	0.0052417	0.00341297	0.00322841	0.00324886	0.00235479	0.0055457	0.00342466	0.000577034	0.00411946	0.00367647	0	0.00572082	0.00400802	0	0.0070373	0.00207039	0.00248756	0.00483092	0.00364964	0.00665188	0.0106454	0.00652174	0.005	0.00525131	0.00754717	0.00218341	0.00327654	0.00636943	0.00576923	0.00480192	0.00116144	0.00282087	0.00174216	0.00302115	0	0	0.00668896	0	0.00382044	0	0	0.00262238	0.00338983
AT1G04780	-	0	2915	0.154657	0.00341674	0.00377673	0.16478	0.00354223	0.0032156	0.145079	0.00372131	0.00358423	0.134564	0.00437202	0.00373479	0.129144	0.00272628	0.00312036	0.019019	0.00499168	0.00410943	0.0469314	0.0310115	0.0246091	0.0268152	0.00174277	0.00296424	0.0265288	0.00430108	0.00532312	0.0255048	0.00541774	0.00372138	0.0209895	0.00469631	0.00471308	0.000860338	0.00313269	0.00235061	0.0104371	0.00431732	0.00194262	0.00544959	0.00442233	0.0042405	0.130274	0.0148721	0.0126126	0.138861
AT1G04790	+	0	3415	0.42442	0.00451128	0.00347446	0.481812	0.00361897	0.00389216	0.49586	0.00315522	0.00382716	0.473595	0.00347675	0.00354922	0.455704	0.00318761	0.00351759	0.0444965	0.00771056	0.00704403	0.061955	0.00746004	0.00756088	0.0465495	0.00814664	0.00695249	0.0546849	0.00617761	0.00547985	0.0428487	0.00837004	0.00424507	0.0428241	0.00475436	0.00365285	0.00183024	0.00263713	0.0024633	0.0153235	0.0052867	0.00283126	0.00577034	0.00742034	0.00392343	0.475346	0.231469	0.0160186	0.441815
AT1G04800	-	0	834	0.00421941	0.00486486	0.00336554	0.00409054	0.00515464	0.00313572	0.00473311	0.00447928	0.00447056	0.0289349	0.00295858	0.00327679	0.0443425	0.00537634	0.00145349	0.00534759	0.0035461	0.00775695	0.00713267	0.00250627	0.00965717	0.0102249	0.00212766	0.00278109	0.0123457	0.0033557	0.00483092	0.00203459	0.00795229	0.00485437	0.00561272	0.0053286	0.00466356	0.00136705	0.00403226	0.00231899	0.00198807	0	0.00294638	0.00422535	0.00259067	0.00050025	0.0280374	0	0.00366636	0.0444444
AT1G04810	+	0	5262	0.392261	0.00423869	0.00378365	0.351062	0.00419006	0.00368355	0.341387	0.00386027	0.00352448	0.36552	0.00292328	0.00329703	0.354263	0.00259516	0.00280133	0.054493	0.00694568	0.00488118	0.0949647	0.00703761	0.00644162	0.026947	0.00452065	0.00435855	0.0456649	0.00935653	0.00949689	0.0513767	0.00690846	0.00459842	0.0408284	0.00725818	0.00706484	0.00732098	0.00325733	0.00216974	0.00266099	0.0199362	0.00380768	0.00246792	0.00440421	0.00317214	0.404801	0.0549512	0.0113557	0.375
AT1G04820	-	0	2195	0.0161348	0.00423057	0.00382948	0.0268371	0.00371457	0.00346483	0.0024727	0.00410977	0.00374433	0.0298229	0.00349155	0.00304251	0.017017	0.00316857	0.00437238	0.0015528	0.00483793	0.00491573	0	0.00388457	0.00675898	0.00844595	0.00399202	0.00565386	0.00412736	0.00489168	0.00625898	0.00702988	0.0059712	0.00382572	0.00064433	0.00828625	0.00476461	0.00127497	0.00403633	0.00283621	0.0010352	0.00129366	0.00205719	0.003386	0.00212465	0.00287522	0.0254237	0.00481638	0.00408922	0.0293333
AT1G04830	-	0	3445	0.189504	0.00473934	0.00365847	0.192887	0.00370182	0.00365042	0.200042	0.00383952	0.0035803	0.167859	0.00437865	0.00319947	0.161209	0.00321101	0.0034205	0.0267822	0.00422833	0.00472429	0.0349301	0.00448263	0.00560971	0.0108438	0.00406607	0.00440255	0.0254269	0.00430787	0.00441318	0.027027	0.00740349	0.00384961	0.0157963	0.00444664	0.00530204	0.0021619	0.0030988	0.00229668	0.0139607	0.0236416	0.00263186	0.00524934	0.0131512	0.00444231	0.204363	0.0776573	0.00814489	0.226302
AT1G04840	-	0	2095	0.00554443	0.00535045	0.00434722	0.0184714	0.00286862	0.00332186	0.00211715	0.00328016	0.00314795	0.00292077	0.00333908	0.00327962	0.00883219	0.00155159	0.00280561	0.00568182	0.00500751	0.00424274	0.00457816	0.00282805	0.00458856	0.00163132	0.00571973	0.00517943	0.0060274	0.00495786	0.00491368	0.00233318	0.00522718	0.00385417	0.00300558	0.00588697	0.00442797	0.0048011	0.00351906	0.00363279	0.00433213	0.0110104	0.00276577	0	0.00840336	0.00276302	0.00585223	0.00996441	0.00318352	0.00219058
AT1G04850	-	0	3726	0.349076	0.0042735	0.00403158	0.358909	0.00317387	0.00367627	0.379878	0.00419399	0.00352489	0.364171	0.00399173	0.00328305	0.330209	0.002001	0.00433357	0.0177322	0.00621547	0.00492097	0.0277778	0.00487211	0.00404263	0.0192503	0.00374131	0.00497665	0.0339652	0.00759417	0.00765341	0.0131072	0.00510204	0.00466185	0.0208267	0.00823444	0.00677813	0.00472813	0.00420731	0.00297043	0.00270819	0.0133399	0.00273793	0.00349895	0.0559372	0.00430839	0.378511	0.177326	0.0107069	0.359508
AT1G04860	-	0	4047	0.449152	0.00390843	0.004253	0.450784	0.00369622	0.00350669	0.435879	0.00404516	0.00351224	0.443835	0.00401628	0.00354399	0.387228	0.00398759	0.00358938	0.0761825	0.00458221	0.00479522	0.0936838	0.00489396	0.0046016	0.0523973	0.00550964	0.00375356	0.055058	0.00813902	0.00715507	0.0583404	0.0093932	0.0106235	0.0737123	0.004997	0.00548791	0.010872	0.00370316	0.00255526	0.016	0.00755668	0.00265577	0.00338409	0.00736106	0.00447475	0.440613	0.249259	0.0159659	0.388511
AT1G04870	-	0	2528	0.0891986	0.0040213	0.00403877	0.0900901	0.00354191	0.00319186	0.0910047	0.0027909	0.00378186	0.0984104	0.00360946	0.00355827	0.0892193	0.00228964	0.00438476	0.0197694	0.00520291	0.00531258	0.0275387	0.00109469	0.00447857	0.0208078	0.00680015	0.00717449	0.0200216	0.00440678	0.0051759	0.0126582	0.0146392	0.00464213	0.0239744	0.00582791	0.00513071	0.0036645	0.00229709	0.00296082	0.004995	0.00826972	0.00495663	0.00180832	0.0393504	0.00369713	0.10622	0.0170132	0.00899939	0.0792602
AT1G04880	-	0	3224	0.0508946	0.00246679	0.00324751	0.0442448	0.00449522	0.00297591	0.0618683	0.0023302	0.00401827	0.046796	0.00330439	0.00344193	0.0671835	0.00442696	0.0028982	0.00660793	0.00272904	0.00319298	0.0042337	0.00461255	0.00420073	0.00938478	0.00384843	0.00508693	0.00671961	0.00222635	0.00479489	0.00461361	0.00394417	0.00539801	0.00429448	0.00193112	0.00560776	0.000402253	0.00303293	0.00300381	0.00217865	0.0436433	0.00410076	0.00359389	0.0614871	0.00929209	0.0411765	0.0130685	0.00807412	0.0291667
AT1G04890	-	0	2217	0.00843659	0.003372	0.00383639	0.00212455	0.00380657	0.00377889	0.0267686	0.00418516	0.00377263	0.0167138	0.0024306	0.00365758	0.0223108	0.0032	0.00326404	0.00509338	0.00481348	0.00360314	0.00428266	0.00587803	0.00567644	0.0127077	0.00244021	0.0056395	0.0133017	0.0063015	0.00835776	0.00125209	0.00625279	0.00600901	0.00595948	0.00570033	0.0044839	0.00242645	0.004329	0.00258705	0.0016	0.00703675	0.00362677	0.00188147	0.00655431	0.00352035	0.024024	0.0121396	0.0116051	0.00552995
AT1G04900	+	0	4054	0.173904	0.00322621	0.00380548	0.156706	0.00287474	0.00354156	0.199945	0.00381258	0.00392049	0.174445	0.0034204	0.00352943	0.168397	0.00316901	0.0028169	0.0279048	0.00586667	0.00370668	0.0318979	0.00413355	0.00444062	0.0259459	0.00605405	0.00400869	0.0492929	0.0130172	0.0111123	0.0285814	0.0149651	0.00612312	0.0180678	0.00724329	0.00695437	0.00187467	0.00675893	0.00296868	0.0131086	0.0537037	0.00760392	0.00679852	0.0714286	0.00792195	0.172498	0.0485888	0.00662645	0.192337
AT1G04910	-	0	3316	0.319535	0.00399232	0.00379428	0.322637	0.00273643	0.00385832	0.366548	0.00390839	0.00356338	0.323609	0.00383094	0.00337199	0.363298	0.0056843	0.00328677	0.0483592	0.00192123	0.00435053	0.0701938	0.00676692	0.00805629	0.040147	0.00570222	0.00521679	0.0653283	0.00290135	0.00539568	0.0524762	0.00567376	0.006	0.0498589	0.00729095	0.00709658	0.0056391	0.00210004	0.00250054	0.00674847	0.00949914	0.00306026	0.00651466	0.00617284	0.00446599	0.351892	0.0551028	0.0120341	0.359629
AT1G04920	-	0	4362	0.0563398	0.00400558	0.00376324	0.0824189	0.0035497	0.00395244	0.0560561	0.0042247	0.00378201	0.0565551	0.00374512	0.00310914	0.0562549	0.00350467	0.00391815	0.014044	0.00766509	0.00929546	0.0116482	0.00578512	0.0059147	0.0159681	0.00350082	0.00425401	0.0146504	0.00484211	0.00409201	0.0121562	0.00573225	0.00572141	0.0174825	0.00884636	0.00712196	0.004561	0.00338145	0.00327617	0.00196464	0.0131916	0.00364802	0.00360144	0.0191058	0.00393372	0.0703125	0.00955519	0.0117034	0.0698027
AT1G04930	-	0	2762	0.112765	0.00323408	0.00400333	0.119681	0.00279148	0.00359423	0.147662	0.0046225	0.00385876	0.109712	0.00218579	0.00313279	0.163327	0.00430416	0.00345066	0.0227513	0.00698995	0.0101864	0.0416107	0.00410076	0.0050438	0.0242452	0.0105225	0.00759471	0.0300958	0.0049505	0.00415312	0.0358015	0.00794621	0.00680272	0.029532	0.00600919	0.00429145	0.0022293	0.00384615	0.0028597	0.000804505	0.0142768	0.00389294	0.00370645	0.0104281	0.00410295	0.113787	0.0102102	0.00458406	0.132366
AT1G04945	+	0	3938	0.120518	0.00450777	0.00407665	0.11631	0.0036483	0.00378987	0.118324	0.00354026	0.00386908	0.108937	0.00356295	0.00334723	0.0984909	0.00652884	0.00337563	0.0194611	0.00972176	0.00772919	0.0285401	0.00331492	0.00480053	0.0104895	0.0032163	0.0042034	0.0192383	0.00481155	0.00506816	0.0196698	0.00999762	0.0122942	0.0268525	0.00460087	0.00642558	0.00477961	0.00363702	0.00241292	0.00880759	0.0235188	0.00294349	0.00553165	0.0210151	0.00390049	0.0975275	0.00947226	0.00455143	0.123382
AT1G04940	+	0	1588	0.0959507	0.00378114	0.00411025	0.0812757	0.00387522	0.00407708	0.0825285	0.00381134	0.00424435	0.0765832	0.00315575	0.00306761	0.118143	0.00327869	0.00358551	0.0368304	0.0149254	0.0123715	0.0516556	0.00496032	0.00483871	0.0184697	0.00397878	0.00408879	0.0294861	0.0047043	0.00520913	0.0256809	0.008521	0.0100834	0.0436068	0.00547046	0.00560652	0.00876095	0.000998004	0.00295146	0.0173228	0.00123762	0.00248071	0.00537634	0.00813835	0.0036807	0.0955056	0.00437158	0.00567341	0.0806142
AT1G04950	-	0	4416	0.260375	0.0046166	0.00401517	0.265655	0.00352769	0.00343444	0.249545	0.00388794	0.00388558	0.270347	0.00333303	0.00299701	0.208759	0.00267559	0.00387789	0.0340329	0.00606061	0.00688133	0.0345745	0.00529568	0.0052507	0.00970874	0.00452735	0.00410839	0.0216826	0.00359168	0.00464852	0.0288925	0.0156707	0.00411117	0.0295445	0.00914962	0.00805234	0.00346821	0.00309757	0.00197135	0.00453858	0.049672	0.00485162	0.004158	0.0173967	0.00395196	0.296742	0.0987231	0.0114046	0.254154
AT1G04960	-	0	3067	0.10591	0.00499424	0.00375606	0.148809	0.00375011	0.00320754	0.109967	0.00355935	0.003566	0.148031	0.00370722	0.00334977	0.144222	0.00243161	0.0037824	0.0304054	0.00511408	0.00497656	0.0407993	0.00516055	0.00385497	0.0340237	0.00435219	0.00427834	0.0277197	0.00434783	0.00389901	0.0378188	0.00403978	0.00437637	0.023663	0.0061287	0.00445924	0.00475382	0.00177036	0.00223914	0.0135478	0.0323149	0.0036561	0.00735895	0.00356718	0.00409793	0.180408	0.0226116	0.00897539	0.163265
AT1G04970	+	0	2457	0.0143087	0.00422202	0.00370711	0.0318876	0.00310945	0.00355534	0.0662939	0.0044898	0.00371653	0.0664331	0.00312184	0.00346256	0.0693241	0.00451467	0.00250906	0.0243902	0.00328138	0.00505937	0.026081	0.00457666	0.00570151	0.032839	0.00551065	0.00877749	0.0200501	0.00443787	0.00435871	0.0264228	0.00513347	0.00525107	0.0275058	0.0160991	0.00500411	0.00144144	0.00626881	0.0036716	0.00915565	0.0141509	0.00388657	0.00487409	0.010907	0.00348578	0.0608875	0.0130678	0.00471846	0.0414692
AT1G04980	-	0	2500	0.00272109	0.00281966	0.00444143	0.017803	0.00349231	0.00345455	0.00188857	0.00471884	0.00320446	0.0115035	0.0034642	0.00343931	0.00141044	0.00306984	0.0034313	0.00993677	0.00904255	0.0126636	0.00739958	0.00240385	0.00531646	0.00297177	0.00607533	0.00849096	0.0131363	0.010565	0.00807057	0.0034965	0.00481303	0.00440737	0.00442804	0.00389442	0.00490985	0.00257732	0.00432666	0.00324238	0.00681199	0.103524	0.00930233	0.0025974	0.0165017	0.00432526	0.00568182	0.0020436	0.00212164	0
AT1G04985	-	0	2139	0.193405	0.00418911	0.00427325	0.18063	0.003113	0.00395516	0.159328	0.00322941	0.00389093	0.185314	0.00314785	0.00380743	0.203369	0.00309358	0.00423974	0.0227451	0.00421053	0.00501695	0.02644	0.00504414	0.0050025	0.0211361	0.00342612	0.00420075	0.0318066	0.00599572	0.00768555	0.025	0.00887469	0.0121212	0.0356506	0.00266565	0.00535949	0.00240577	0.00314961	0.00218525	0.0225873	0.00703775	0.00256849	0.00255754	0.0011744	0.00370788	0.153242	0.0247492	0.00476758	0.231778
AT1G04990	-	0	2709	0.0161989	0.0029738	0.00378499	0.0311216	0.00301276	0.00347703	0.00364118	0.00465116	0.00389198	0.0106293	0.00374082	0.00343612	0.0265487	0.00345508	0.00415449	0.00320513	0.0062477	0.00482592	0.00359389	0.00389779	0.00451947	0.00661241	0.00823592	0.0067195	0.00509091	0.00727399	0.00408885	0.00773481	0.00605901	0.00672948	0.00564175	0.00303101	0.00474469	0.00270584	0.00244648	0.00258799	0.000922509	0.010279	0.00182149	0.00537153	0.00371747	0.00313972	0.0140977	0.00460617	0.00202899	0
AT1G05000	+	0	3189	0.00304119	0.00352341	0.00370624	0.003375	0.00399548	0.00374306	0.00175307	0.00396928	0.00381429	0.00325771	0.00354442	0.00443823	0.0025974	0.00295334	0.00318269	0.00748596	0.00903226	0.0121101	0.00662252	0.00605496	0.00454921	0.00282486	0.00575448	0.00382331	0.00851869	0.00775978	0.00655071	0.00884211	0.0126248	0.0133402	0.00354296	0.00568862	0.00566669	0.0017059	0.00203574	0.00239617	0.00481928	0.00326619	0.00222469	0.00324675	0.00497238	0.0048337	0.00601052	0.00428266	0.00677412	0.00469925
AT1G05010	-	0	1668	0.00478639	0.004033	0.00415686	0.00316067	0.00235849	0.00426706	0.00240964	0.00335008	0.00369284	0.00373198	0.00192207	0.00383085	0.00252207	0.00124224	0.00134862	0.00212164	0.00152207	0.00367409	0.00346921	0.00341297	0.00487686	0.00362538	0.00128535	0.00464237	0.00429799	0.00588668	0.00520231	0.00397878	0.00319285	0.00557103	0.00202566	0.00276052	0.00569748	0.00269251	0.00218103	0.00212796	0.00098912	0	0.0015452	0.00211416	0.00214823	0.00241028	0.00384615	0.000875657	0.00423131	0.00378788
AT1G05020	-	0	2413	0.0300814	0.00442894	0.00325793	0.0378215	0.00340296	0.00273493	0.0339457	0.00324776	0.00329145	0.0359173	0.00294952	0.00300552	0.0293638	0.00723982	0.00445765	0.00453309	0.00549451	0.00422802	0.00430725	0.00230548	0.00482859	0.0132527	0.0124528	0.0078534	0.0202452	0.0177778	0.0158791	0.0163014	0.00919118	0.00713467	0.00736454	0.00610042	0.00578835	0.00196886	0.00334042	0.0024816	0.000480769	0.0034632	0.00274223	0.00230097	0.00154919	0.00260835	0.0277228	0.0104923	0.005	0.0222222
AT1G05030	-	0	3265	0.147618	0.00320601	0.00420015	0.211755	0.00355931	0.00338498	0.203064	0.00352556	0.0037638	0.189688	0.00336859	0.00374153	0.177148	0.00673779	0.00244845	0.0173767	0.00385289	0.00524828	0.0378788	0.0100418	0.00815426	0.0168884	0.00607417	0.00431318	0.0182626	0.00641711	0.00492276	0.0195911	0.0114793	0.00516265	0.0101053	0.00638792	0.00603112	0.00376648	0.00489428	0.00270887	0.00599251	0.0336967	0.00393466	0.005386	0.0351648	0.00335008	0.19278	0.0885676	0.0169074	0.177714
AT1G05040	-	0	1079	0.0878505	0.005443	0.00371079	0.00473653	0.00362976	0.00350202	0.00251889	0.00505192	0.00408591	0.00420168	0.00367647	0.00294515	0.0128866	0.00212314	0.00348972	0.00461538	0.0037831	0.00492942	0.00487805	0.00634921	0.00532511	0.00141844	0.00345224	0.00395504	0.00124688	0.00646552	0.00567606	0.00110619	0.00181159	0.00440762	0.00271003	0.00684932	0.00417802	0.00171969	0.00298285	0.002079	0.00182482	0.00668896	0.00318573	0.00199203	0.00625	0.00241473	0.00383877	0.00500835	0.00333444	0.00683371
AT1G05055	-	0	2169	0.198329	0.00410959	0.00430148	0.223481	0.00410557	0.00426358	0.240717	0.00330579	0.00348104	0.215591	0.00517336	0.0037113	0.253623	0.00238284	0.00449827	0.0263356	0.00229885	0.00549677	0.0360231	0.00838135	0.00528742	0.0199889	0.00360036	0.00490562	0.0311564	0.00618459	0.00478523	0.0291902	0.00441014	0.00441979	0.0331162	0.0073831	0.00460035	0.00487607	0.00548741	0.00260437	0.00462963	0.0522175	0.00355469	0.00535236	0.00548697	0.0035	0.160338	0.0221713	0.00504579	0.182642
AT1G05060	-	0	1842	0.116042	0.00408719	0.00361874	0.0829146	0.00367021	0.00319811	0.0950344	0.0027512	0.00366838	0.107053	0.00389685	0.0038667	0.0536481	0	0.00318246	0.0158598	0.00923411	0.0114709	0.0162991	0.00312891	0.00408898	0.0219161	0.00416146	0.00420712	0.0329929	0.0143707	0.0133911	0.011708	0.00406504	0.00455859	0.0217697	0.00528402	0.00583352	0.00277778	0.00215983	0.00209306	0	0.00696258	0.00330834	0.00254453	0.0041806	0.00360246	0.147659	0.0132841	0.0115047	0.0684474
AT1G05061	-	2	1044	0.00317041	0.00465793	0.00422182	0.00344919	0.00176574	0.00372711	0.00375134	0.0029163	0.0033307	0.00441014	0.00313253	0.00302426	0.00340716	0.00578035	0.00272975	0.0021254	0.00752823	0.00717835	0.00672043	0.00571429	0.00674157	0.00547046	0.00856793	0.00679222	0	0.00196271	0.0091149	0.015544	0.00877193	0.0217714	0.0041806	0.00541516	0.0043608	0.00249377	0.0027248	0.00345015	0.00184843	0.00404858	0.003305	0.00143885	0.00299401	0.00426743	0	0	0.00396825	0.00232558
AT1G05065	-	0	251	0.00342466	0.00264901	0.00375171	0.00125628	0.00875912	0.00345489	0.00375738	0.00228571	0.00141894	0.00360144	0.00394737	0.00082203	0.00362319	0	0.00404858	0.0027027	0	0.00484653	0	0	0.00552486	0.00209205	0	0.00131579	0.00831601	0	0.00517464	0	0	0.00243605	0.00233645	0.0108108	0.00878477	0.00271739	0	0.00504202	0	0.00653595	0.00182815	0	0	0.0028169	0.00311526	0.00714286	0.00643777	0.0037594
AT1G05070	-	0	1681	0.165531	0.00405976	0.00357516	0.128533	0.00377194	0.00378487	0.216402	0.00252845	0.00351288	0.131132	0.0036305	0.00369667	0.155582	0.00385728	0.0049554	0.0563584	0.00273224	0.004385	0.0773881	0.00412201	0.00503728	0.0324149	0.00279799	0.00416031	0.0460048	0.00457666	0.0048012	0.0271783	0.00461361	0.00490479	0.0348506	0.00595238	0.00547512	0.00334635	0.00496183	0.00306543	0.00248139	0.0254609	0.00307625	0	0.00198216	0.00452034	0.129679	0.00253378	0.00472204	0.190377
AT1G05080	+	0	1488	0.00316071	0.00488946	0.00409818	0.0170546	0.00230126	0.00328819	0.00246575	0.00351141	0.0034724	0.00284651	0.00380084	0.00389674	0.0212443	0.00147275	0.00422416	0.00592885	0.0017762	0.00556277	0.0107383	0.00729927	0.0135726	0.00701754	0.00611621	0.0042489	0.0156827	0.0048583	0.00550869	0.0123558	0.0144196	0.0110563	0.00316456	0.00506879	0.00469484	0.00322407	0.00201613	0.00295677	0.00619195	0.0220264	0.00215692	0.00308642	0.0118168	0.00316547	0.015083	0.004	0.00369101	0.00533808
AT1G05085	+	0	682	0.00421687	0.00374532	0.0037027	0.0017192	0.0028667	0.00352173	0.00401606	0.00234632	0.00449419	0.00529412	0.00150678	0.00304242	0.00392157	0.00341297	0.00182039	0.00298507	0.0071599	0.00273224	0.00333333	0.00573066	0.00400601	0.00819672	0.013986	0.00372787	0.0043956	0.012	0.0204658	0	0	0.00555727	0.00373134	0.00934579	0.00540249	0	0.00124378	0.00215889	0	0.0662021	0.00402762	0	0.0433437	0.00511509	0.00332226	0.0030581	0.00442233	0.0052356
AT1G05090	+	0	2420	0.260008	0.00343525	0.00398104	0.16186	0.00583982	0.00332817	0.269936	0.00307787	0.00359447	0.260054	0.00385675	0.00297664	0.188011	0	0.00381264	0.0377358	0.0223048	0.0173137	0.0519713	0	0.00473934	0.0181818	0.00595948	0.00896861	0.0366864	0.00311203	0.00395377	0.0179574	0.00965251	0.00356688	0.0258216	0.00666667	0.00355601	0.00200602	0	0.00185824	0.00738916	0.00740741	0.0011409	0	0.0252252	0.00666963	0.218513	0.027417	0.00490566	0.291536
AT1G05100	+	0	1271	0.00392023	0.00280998	0.00462459	0.00274801	0.00182815	0.00390977	0.00371674	0.00391696	0.00473538	0.00245985	0.00380897	0.00350686	0	0.00213675	0.00310559	0.00395778	0.00377358	0.00549115	0.0033195	0.00154321	0.00431034	0.00490852	0.00598291	0.00322901	0.0162896	0.0181644	0.0183123	0.00585652	0.00644567	0.00440757	0.0169761	0.0121547	0.0156714	0.00227347	0.00123305	0.00306853	0.00288462	0	0.00267953	0.00129534	0.00259403	0.00312744	0.0125589	0.0258752	0.0249541	0.00129366
AT1G05120	-	0	4672	0.248517	0.00442066	0.00360339	0.217532	0.00445726	0.00345385	0.298037	0.00376911	0.00405058	0.249137	0.00309674	0.00341589	0.211788	0.00371496	0.00282838	0.0567108	0.00496454	0.00611139	0.0847371	0.0079561	0.00491435	0.0341107	0.00483746	0.00634229	0.0552486	0.00495777	0.00436723	0.0528897	0.0087834	0.00674439	0.0530736	0.00663201	0.00507336	0.00896318	0.00504246	0.00312389	0.0145503	0.0414013	0.00472298	0.00473373	0.0472492	0.00543255	0.312736	0.0681743	0.00676361	0.261084
AT1G05135	-	2	1321	0.0149665	0.00509461	0.00522193	0.0273794	0.00607903	0.00262605	0.0118036	0.00179533	0.00280456	0.0204594	0.00955414	0.00533017	0.0365591	0.00724638	0.00273224	0.0214133	0.0034965	0.006469	0.00444444	0	0.00575043	0.0274474	0.014218	0.0084482	0.012869	0.00534045	0.00216544	0.0209059	0.00646204	0.00608407	0.0170358	0.00291971	0.00490633	0.0211321	0.00278164	0.00172771	0.00763359	0	0.00544662	0.00198807	0.0060423	0.00503778	0.026862	0.022541	0.00170068	0.00668151
AT1G05136	+	0	140	0.00365408	0	0.00644053	0.00087108	0	0.00388979	0.00170794	0	0.00416667	0.00176056	0	0.00291262	0	0	0.00292398	0.00540541	0	0.00804829	0.00378788	0	0.00545703	0.011194	0	0.00634518	0.00589971	0.0434783	0.00867679	0	0	0.00121065	0.00682594	0	0.00346821	0	0	0.00184332	0	0	0.00421053	0.0047619	0	0.00549451	0.00980392	0	0.00351494	0
AT1G05140	+	0	1508	0.0034167	0.00264509	0.00313124	0.00297941	0.00395558	0.00320154	0.00323924	0.00322234	0.00280027	0.00350701	0.00432277	0.00286465	0.0046729	0.00187091	0.00279486	0.00529451	0.00157356	0.00654664	0.00574713	0.004329	0.00435414	0.00346363	0.00513113	0.00349076	0.0130577	0.0134443	0.0112732	0.00352823	0.00589971	0.00447547	0.00355714	0.00364773	0.00632676	0.00317684	0.00207814	0.00299615	0.00348736	0.00503018	0.00209351	0.00430504	0.00426439	0.00310188	0	0.0021254	0.0028643	0.00233918
AT1G05150	-	0	2893	0.235123	0.00317521	0.00447351	0.245606	0.00269496	0.00380482	0.27616	0.00384986	0.00329894	0.296455	0.00377329	0.00355109	0.237027	0.00209205	0.00310697	0.00961208	0.00602168	0.0055931	0.0169074	0.00708104	0.0124358	0.0197294	0.00609756	0.00785135	0.0235219	0.00930072	0.0115653	0.0231696	0.00533156	0.00484555	0.0139373	0.00415335	0.00540493	0.00122574	0.00294918	0.00240642	0.0183196	0.00595632	0.00333333	0.00306279	0.00818713	0.0028463	0.220248	0.0133799	0.00474626	0.210123
AT1G05160	-	0	3569	0.253703	0.00413781	0.00380053	0.25797	0.0037112	0.00351255	0.240633	0.00500164	0.00431764	0.255317	0.00381036	0.00359328	0.176918	0.00214133	0.00290011	0.0794595	0.0075188	0.00731864	0.0806962	0.004884	0.00414972	0.0411985	0.00438717	0.00435561	0.0528736	0.0029274	0.00415399	0.0598802	0.00430489	0.00422245	0.0427936	0.00995546	0.0070064	0.010729	0.00373832	0.00271716	0.0453115	0.0825413	0.00397635	0.00854179	0.0396437	0.00573374	0.272618	0.0222327	0.00415184	0.23116
AT1G05170	-	0	3137	0.00332996	0.00348457	0.00340563	0.00308512	0.0040995	0.00346176	0.00321932	0.00408056	0.00312199	0.00219191	0.00395565	0.00344087	0.00265487	0.00164069	0.00338785	0.00271186	0.00366911	0.0045584	0.00278552	0.00422238	0.0040402	0.00478469	0.00861868	0.0101785	0.00643564	0.00637267	0.00655962	0.00548446	0.00483623	0.00436847	0.00195599	0.00255636	0.0035932	0.00239234	0.00361492	0.0024765	0.002849	0.0703704	0.00568622	0	0.00896459	0.00382056	0.00402901	0.00882471	0.00282678	0.00209864
AT1G05180	-	0	3710	0.196655	0.00388242	0.00403099	0.172031	0.0033188	0.00345598	0.224905	0.00279402	0.00379937	0.214466	0.0030971	0.00338253	0.209047	0.00422752	0.00292745	0.0302697	0.00607533	0.00744728	0.0498084	0.00401753	0.00490371	0.0340909	0.00495634	0.00435281	0.0483801	0.00480526	0.00475059	0.0323902	0.00731707	0.00712751	0.0297066	0.00629204	0.00378121	0.0180442	0.00171204	0.00199096	0.0412603	0.0503117	0.00378828	0.0117216	0.0931946	0.00541272	0.197418	0.0558612	0.00549451	0.161371
AT1G05190	-	0	1486	0.003001	0.00484941	0.00325411	0.00250069	0.0036725	0.0038387	0.00480769	0.00300881	0.00314687	0.00283206	0.00480769	0.00328366	0.00215054	0.00151745	0.00322341	0.00794913	0.00496894	0.00477972	0.0057554	0.00747863	0.00611621	0.0167015	0.0118343	0.0102935	0.0113924	0.010142	0.0136508	0.0120879	0.00657354	0.00917168	0.00861141	0.00580431	0.003568	0.000805153	0.00379267	0.00271739	0.00186916	0.00265604	0.00353748	0	0.0058651	0.00426814	0.00233645	0.00513699	0.00355872	0.00340136
AT1G05200	+	0	4192	0.37995	0.00327803	0.0044021	0.334945	0.00308947	0.00403573	0.404338	0.00391134	0.00360392	0.390383	0.00394548	0.00375503	0.401699	0.00487211	0.00476141	0.0258237	0.00616765	0.00583742	0.0445795	0.00497347	0.00499311	0.0336874	0.0066172	0.00684932	0.0492147	0.00748363	0.0100297	0.0306789	0.00909467	0.00452563	0.0261941	0.00756369	0.007346	0.0079346	0.00534171	0.00252588	0.070615	0.1977	0.00897157	0.00236267	0.0118694	0.00453643	0.381062	0.12385	0.0144207	0.417752
AT1G05205	-	0	1178	0.00491746	0.00329897	0.00398855	0.00319489	0.0042526	0.00321777	0.00246046	0.00407056	0.00302174	0.00945122	0.00361925	0.00372175	0.012844	0.00328228	0.00500923	0.00618238	0.000938086	0.00451467	0.0182149	0.0125918	0.011295	0.0169935	0.00384025	0.00538633	0.0142303	0.00459067	0.00843073	0.00812065	0.0034459	0.00577125	0.014433	0.00555899	0.00620659	0.00635209	0.00614125	0.00583204	0	0.0890774	0.00538938	0.00744879	0.00224972	0.00383029	0.0459519	0.0594315	0.0135703	0.0105541
AT1G05210	+	0	1279	0.00227101	0.00636075	0.00419882	0.00203046	0.00440882	0.00331175	0.00332779	0.00239965	0.00342298	0.00334225	0.0043273	0.00336267	0.00262467	0.00648298	0.00681909	0	0.00824931	0.00428062	0.00202429	0.00412371	0.00344645	0.00906002	0.00751366	0.00374404	0.00149477	0.00639269	0.00344116	0.00278164	0.00745156	0.00485256	0.0062422	0.00385208	0.00551017	0	0.00193424	0.00199137	0.00554017	0.0110497	0.00544774	0.00215054	0.00376884	0.00343535	0	0.0025	0.00411002	0.0133333
AT1G05220	+	0	1666	0.00436522	0.00411926	0.00447231	0.00246827	0.00301205	0.0037581	0.00229508	0.00293956	0.00364989	0.00127592	0.00356415	0.00329716	0.0040404	0.00113122	0.00331911	0.00582524	0.00653595	0.00499891	0	0.000895255	0.00428801	0.0153631	0.0116788	0.00958985	0.00542005	0.00612557	0.00501672	0.00311203	0.00784753	0.00367015	0.00475624	0.00802139	0.00547323	0.00093633	0.00393895	0.00291721	0	0.0701187	0.0103028	0	0.037234	0.0083612	0.00496278	0.00257732	0.00434049	0.0021322
AT1G05230	-	0	5909	0.0371196	0.00431228	0.00385838	0.0507772	0.00302564	0.00359339	0.0343926	0.00312931	0.00379704	0.0481876	0.00363704	0.00396511	0.0470263	0.00185414	0.00311717	0.0101868	0.00613006	0.00459991	0.0171689	0.0120337	0.00922897	0.0116461	0.00301265	0.00472227	0.0120263	0.00517104	0.00580471	0.0113636	0.00539277	0.0045093	0.00975293	0.00531287	0.00527901	0.00394238	0.00230259	0.00269578	0.00871314	0.0477258	0.00712746	0.00393983	0.0100551	0.0046966	0.0511103	0.00690691	0.00451845	0.0349279
AT1G05240	+	0	1544	0.00447094	0.00540541	0.00688637	0.00289017	0	0.0035443	0.00148148	0	0.00345168	0.00289855	0	0.00373308	0.0136986	0.0238095	0	0	0	0.010989	0	0	0.00983607	0.0104712	0	0.00585938	0.00591716	0	0.00362319	0	0.00714286	0.00263852	0	0.00636943	0.00510204	0	0	0.00340522	0.00769231	0	0.00251889	0	0.0291262	0.00381679	0	0	0.00371747	0.00675676
AT1G05250	-	0	1633	0.0160735	0	0.002658	0.00106496	0.00236407	0.00286041	0.00228311	0.00511509	0.0039192	0.000977517	0.00227273	0.00358698	0.00704225	0	0.0018622	0	0	0.00622665	0.00956938	0	0.00525624	0	0	0.00634518	0.00938967	0	0.00397351	0.00373134	0	0.00497018	0.015873	0.028777	0.0158863	0	0	0.0039705	0	0	0	0.00423729	0	0.00454545	0	0	0.0126126	0
AT1G05260	+	0	1672	0.00448179	0.00324242	0.00347264	0.00414191	0.00445269	0.00371805	0.00485521	0.00299085	0.0031833	0.0017142	0.00456909	0.00353789	0.00375	0.00477327	0.00427565	0.0115357	0.0199572	0.0161195	0.00292683	0.004004	0.00517706	0.00532269	0.00545703	0.00491685	0.00181159	0.00575816	0.00520394	0.00486322	0.00386598	0.00551471	0.00451031	0.00582902	0.00477816	0.00122249	0.0020842	0.00307492	0.00350058	0.00462428	0.00302607	0.00223714	0.00672646	0.00405148	0.0010917	0.00424178	0.00295455	0.00138313
AT1G05270	-	0	2769	0.137662	0.00421594	0.00385304	0.16046	0.00400372	0.00356425	0.15282	0.00417233	0.00366951	0.143171	0.00261097	0.00312137	0.184874	0.0031881	0.00315457	0.0274876	0.0056953	0.00417278	0.0473815	0.00323326	0.00380356	0.0199833	0.00506928	0.00499059	0.0221319	0.0026455	0.00497512	0.0337838	0.0207705	0.00579102	0.0157593	0.00461113	0.0054327	0.00103199	0.00117371	0.00279629	0.00478469	0.0414121	0.00399425	0.00130976	0.00791975	0.0034496	0.18134	0.0206718	0.00811153	0.123606
AT1G05280	-	0	2081	0.00391203	0.00359842	0.00428699	0.00300661	0.00266622	0.00360723	0.00288585	0.00336105	0.00421767	0.00361045	0.00416067	0.00373295	0.00225904	0.00337838	0.00318399	0.00296296	0.00323625	0.00499766	0.00565262	0.00261097	0.00474496	0.00415369	0.0034642	0.00452284	0.00278441	0.00390117	0.00442152	0.00363901	0.00300842	0.00297177	0.00562852	0.00618812	0.00428241	0.00105208	0.00224316	0.00350937	0.00146735	0	0.00332742	0.0033241	0.000909918	0.00281085	0.00288392	0.00112108	0.00356245	0.00298805
AT1G05290	-	0	1410	0.00350385	0.00323815	0.00330505	0.0174187	0.00386001	0.00314308	0.125875	0.00262718	0.00374948	0.00667452	0.00297915	0.00306566	0.0269542	0.00525394	0.00308815	0.00767754	0.00397878	0.00475813	0.00951374	0.0041841	0.00556845	0.0123542	0.00648148	0.00549609	0.00914634	0.00638978	0.00408163	0.0171468	0.00454959	0.0048105	0.00763889	0.0027027	0.00534008	0.0015674	0.00137646	0.00319348	0.0329114	0.0255639	0.0048675	0.0021254	0.0125698	0.00564844	0.078853	0.003125	0.00366928	0.0149477
AT1G05291	-	0	1084	0.00317712	0.00419434	0.00504487	0.00170151	0.00314861	0.00365789	0.00391485	0.00317662	0.00424348	0.00225327	0.00361446	0.00418053	0.00253165	0.00490196	0.00620964	0.00589623	0.0030581	0.00534635	0.0115979	0.0071048	0.0125665	0.0058651	0.00499376	0.00517063	0.00127065	0.00153374	0.00458365	0.0046729	0.00744417	0.00553914	0.00394945	0	0.00682483	0.00184049	0.00397456	0.00346106	0.00483092	0.00409836	0.00313676	0.00406504	0.00527241	0.00432082	0.00170358	0.00228833	0.00323729	0.00210084
AT1G05300	-	0	2743	0.00396825	0.00344037	0.00408077	0.00271563	0.00308185	0.0036635	0.00341713	0.00398546	0.00349209	0.00236358	0.00312466	0.00384238	0.00470367	0.00344234	0.00361391	0.00484392	0.00415677	0.00511983	0.00305064	0.00276434	0.0035309	0.00363196	0.00490798	0.00570646	0.00245459	0.00503663	0.00715259	0.00321987	0.00581677	0.00458676	0.00385802	0.00618302	0.0054784	0.00169205	0.00301296	0.00274505	0.00556586	0.00538117	0.00305157	0.00482509	0.00397088	0.00355088	0.00661813	0.00647948	0.00699401	0.00522778
AT1G05310	-	0	1974	0.00288858	0.00363702	0.00358897	0.00298476	0.00429422	0.00348646	0.0128189	0.00365686	0.0038409	0.00328064	0.00331252	0.00368943	0.0027137	0.00266193	0.00231152	0.00395034	0.00371747	0.00446429	0.00462161	0.00299625	0.00407299	0.00556269	0.00624645	0.00484111	0.00424809	0.00554324	0.00591991	0.00647668	0.00169109	0.00619521	0.00484653	0.00629261	0.00462266	0.000911577	0.00196464	0.00211589	0.00202977	0.00278035	0.00398709	0.00214592	0.000952381	0.00508027	0.00281294	0.000927644	0.00321156	0.00249792
AT1G05320	+	0	4130	0.0571498	0.00366972	0.00358951	0.0288877	0.00356875	0.00327924	0.0196017	0.00310759	0.00337874	0.0418795	0.00297513	0.00316953	0.054292	0.0062448	0.00324277	0.00387812	0.00533417	0.00494104	0.00795003	0.00623564	0.00604419	0.0130337	0.00822327	0.00644234	0.0153631	0.00738591	0.00587882	0.00767754	0.00774527	0.00497937	0.00452117	0.00477099	0.00691183	0.00293341	0.0029856	0.00204313	0.00464499	0.0189723	0.00360453	0.0039604	0.00749906	0.00449031	0.0467229	0.0288018	0.00920017	0.0347904
AT1G05330	+	0	413	0.0041841	0.00244898	0.00418148	0.00205832	0.0037234	0.0034617	0.00246609	0.00509554	0.00338467	0.00277971	0.00428266	0.00336996	0.00252525	0	0.00209864	0	0.010929	0.00338066	0	0	0.00178094	0.0056101	0.00907029	0.00425985	0	0.00240964	0.00585938	0.0273598	0.0272727	0.0207084	0.00460829	0.0023753	0.00402414	0.00226501	0.0127971	0.0037123	0.002457	0.00401606	0.002997	0.00273224	0.00806452	0.00242424	0.00271003	0	0.00415369	0.00501253
AT1G05340	-	0	1059	0.00533584	0.00358852	0.00317217	0.00366189	0.00382932	0.00386592	0.00606562	0.00420168	0.00322718	0.00299076	0.00344488	0.00428627	0.00202429	0.00179211	0.0036777	0.00551724	0.00127065	0.00704225	0	0.00447094	0.00418848	0.00361446	0.0043956	0.00596613	0.00620155	0.00883652	0.00363967	0.00537634	0.00102459	0.00497601	0.0059952	0.00448934	0.00676852	0.00311526	0.00348675	0.00293219	0.00395257	0.00340716	0.00411765	0	0.00553506	0.00535602	0	0	0.0029401	0
AT1G05350	-	0	3445	0.00320513	0.00307024	0.00368156	0.0112066	0.00459162	0.00430337	0.0199289	0.00387351	0.00340663	0.00978451	0.00344603	0.00356385	0.0157343	0.00341964	0.00301777	0.00547445	0.00508302	0.00344551	0.00945946	0.00610852	0.00427526	0.00411147	0.00548902	0.00550641	0.00582242	0.00337399	0.00569448	0.00840336	0.00506912	0.0072263	0.00618302	0.00454763	0.00475874	0.00157778	0.00350079	0.00215794	0.00385208	0.00721371	0.00339451	0.00306513	0.00447628	0.00393864	0.00747508	0.00732936	0.00388979	0.0149254
AT1G05360	+	0	2867	0.192004	0.00369903	0.00431665	0.184578	0.00318573	0.00339946	0.188016	0.00416089	0.00381687	0.222481	0.0031518	0.00358374	0.169231	0.00377003	0.00347714	0.029003	0.00896861	0.00818621	0.0438596	0.00589391	0.00548882	0.0243486	0.00477327	0.00495155	0.0303571	0.0067861	0.00598507	0.0237984	0.00570939	0.00492686	0.0297767	0.00389004	0.00442081	0.00140795	0.00180977	0.00238005	0.029148	0.0100182	0.00336952	0.00569106	0.00469043	0.00438048	0.216867	0.0201689	0.00456677	0.191251
AT1G05370	-	0	3088	0.00246858	0.00308932	0.00382377	0.00290471	0.00325733	0.00381974	0.00355536	0.00228861	0.00342655	0.00256242	0.00270588	0.00310768	0.00207555	0.00446429	0.00391416	0.00311042	0.00622407	0.00431743	0.00430192	0.00390625	0.00371885	0.0075227	0.00513299	0.00659522	0.00491535	0.00632296	0.00570004	0.00443864	0.00458926	0.00465232	0.00591156	0.00789037	0.00553578	0.0025321	0.00440827	0.00251965	0.00163934	0	0.00247751	0.0045738	0.00576784	0.00408701	0.00297999	0.00310078	0.00402834	0.000508388
AT1G05380	+	0	5751	0.356349	0.00513992	0.00423457	0.368917	0.00398918	0.00386953	0.339233	0.00313767	0.00422475	0.342061	0.00417218	0.00323921	0.346975	0.00516415	0.00336462	0.0430371	0.00531689	0.00466363	0.0525328	0.00379041	0.00434733	0.0429249	0.00760803	0.00691843	0.0497925	0.00442315	0.00451592	0.0477447	0.00993092	0.0101488	0.0400466	0.00443019	0.00507769	0.00469993	0.00418931	0.00270427	0.0347135	0.065975	0.0051703	0.00550206	0.0727786	0.00587207	0.315956	0.127629	0.0140551	0.330598
AT1G05385	-	0	1047	0.0042709	0.00305188	0.00301205	0.00332889	0.00281789	0.00376733	0.00176574	0.0025413	0.00358373	0.00339175	0.00493218	0.00354447	0.0033557	0.00570342	0.000829531	0	0.00381679	0.00490196	0.00533333	0.00587372	0.00372902	0.0262172	0.00873362	0.0121777	0.00220264	0.00856793	0.00441745	0.00827815	0.00458716	0.0047142	0.0031746	0.00377715	0.00647189	0.00134771	0.00152672	0.00262942	0	0.00369686	0.0029191	0.00290698	0.0015748	0.00410224	0.0133333	0.0203762	0.0125	0.00934579
AT1G05390	-	0	73	0.00963855	0.00838574	0.00681302	0.00199601	0.00317965	0.00489596	0	0.00290698	0.00352734	0.00430108	0.0017452	0.00264201	0	0	0.0140449	0.0166667	0.00806452	0.015015	0.0119048	0.0113636	0.0120482	0	0.0128205	0.0114155	0	0	0.0027933	0.010989	0.0042735	0.00674536	0.0117647	0	0	0	0	0	0.0117647	0	0	0.0107527	0	0	0	0.0206186	0.00411523	0
AT1G05400	+	0	1348	0.0345469	0.00614439	0.00455725	0.00500751	0.00399386	0.00361011	0.010568	0.00427632	0.00352195	0.00411777	0.00444554	0.00324237	0.00863558	0.00194175	0.00361141	0.0104287	0.0086741	0.00912067	0.00328587	0.00701262	0.00585885	0.00372093	0.00418848	0.00913686	0.00591216	0.00534759	0.00342524	0.00868193	0.00604491	0.003239	0.0060241	0.00474834	0.00529372	0.00122175	0.00286738	0.00305851	0.00359066	0	0.00560448	0.00162866	0.00184502	0.0042876	0.0114566	0.010101	0.00514933	0.00500835
AT1G05410	-	0	2407	0.301511	0.0045459	0.00459134	0.319673	0.0037594	0.00383111	0.320663	0.00383606	0.00381246	0.292098	0.00318197	0.0038214	0.217588	0.00366077	0.00283738	0.0361217	0.0060241	0.00421	0.036523	0.00668577	0.00467097	0.0209021	0.010598	0.0119818	0.0389546	0.00577293	0.00367578	0.0253479	0.00518471	0.00930551	0.03615	0.00635471	0.00623133	0.00600601	0.00415482	0.00319446	0.0379225	0.0811629	0.00566251	0.0107047	0.105389	0.00563007	0.302545	0.0651075	0.00631136	0.301435
AT1G05420	+	0	680	0.00264296	0.00572129	0.00332088	0.00331345	0.00398883	0.00157264	0.00236239	0.00207727	0.00427102	0.00316379	0.0035461	0.00270218	0.00550459	0.00716846	0.00389105	0.00543478	0.0103986	0.0024	0.00477707	0	0.00153139	0.00942712	0.00409277	0.00405405	0.00158856	0.0027027	0.00469484	0.00642857	0.00246609	0.00292113	0.0123052	0.0222883	0.0406404	0.00286807	0.00253165	0.00311769	0.00616333	0.00533333	0.00466744	0.00252207	0.00425532	0.00214133	0	0.00220264	0.00125471	0
AT1G05430	-	0	1761	0.0293436	0.00488145	0.00419042	0.0355001	0.0035936	0.00333162	0.0563032	0.00505523	0.00322105	0.0318265	0.00483492	0.00342264	0.0215947	0.00774336	0.00453244	0.00813008	0.00323363	0.00605961	0.00380228	0.0044405	0.00407936	0.00349345	0.00294638	0.00514999	0.00541516	0.0036452	0.00359521	0.00346021	0.00177096	0.00447456	0.00615114	0.00533808	0.00430271	0.00129786	0.00307287	0.00205819	0.00424328	0.0020202	0.00243794	0.00275862	0.0157993	0.00335174	0.0244565	0.01	0.00385282	0.0290792
AT1G05440	-	0	1841	0.0205946	0.0029893	0.00381394	0.0409733	0.00205436	0.00365546	0.0155741	0.00354505	0.00395172	0.00875888	0.00369791	0.00406984	0.0114213	0.00399202	0.003696	0.0191304	0.00610687	0.016539	0.00746269	0.00443459	0.0076407	0.00397878	0.00554529	0.00575766	0.00140154	0.00850547	0.00440941	0.00917958	0.00605449	0.00791035	0.00583658	0.00821918	0.00633152	0.00162404	0.00208696	0.00189644	0.00290135	0.00258398	0.00344968	0.00189036	0.00162866	0.00358694	0.031881	0.0161427	0.0111294	0.0118168
AT1G05450	+	0	1303	0.00275716	0.00166468	0.00338926	0.00286807	0.00326797	0.00351803	0.00278406	0.00434869	0.00290471	0.00229763	0.00340974	0.00366178	0.00536913	0.00293255	0.00260671	0.00424628	0.003386	0.00479489	0.00433839	0.00451467	0.0066313	0.00274537	0.00310559	0.00494263	0.00286738	0.00318725	0.00527108	0.00349406	0.00551615	0.00852757	0.00291758	0.00398406	0.00459632	0.00170648	0.00400267	0.00198322	0	0.0013369	0.00253405	0.00347826	0.00218818	0.00284605	0.00532387	0.00321199	0.00418519	0.00401606
AT1G05460	-	0	3879	0.302172	0.00306607	0.00422155	0.316486	0.00348028	0.00381988	0.293451	0.00334448	0.00369301	0.31373	0.00356942	0.00359312	0.277872	0.00357508	0.00300752	0.0641283	0.00447761	0.00407762	0.0699888	0.00424282	0.00407849	0.0255881	0.00502633	0.00496698	0.0301095	0.00507886	0.00524453	0.0493434	0.00978953	0.010936	0.0436491	0.0054716	0.00510265	0.010315	0.00357082	0.00237793	0.0401384	0.149768	0.0110223	0.00992366	0.0174292	0.0058654	0.386446	0.123221	0.0217302	0.34749
AT1G05470	-	0	4346	0.161195	0.00415061	0.00382233	0.131394	0.0038312	0.0030958	0.158835	0.00329115	0.00317419	0.149048	0.0034414	0.00349826	0.159972	0.00357285	0.00336907	0.0106061	0.00462333	0.00525867	0.0164399	0.00356506	0.00411	0.0201444	0.00820657	0.00807558	0.0173707	0.00484619	0.00477301	0.0179506	0.006628	0.00612683	0.0113758	0.00928074	0.00564266	0.00496689	0.00254758	0.00293833	0.0118734	0.00498836	0.00261758	0.00474496	0.00409191	0.00363284	0.151117	0.0181108	0.0150619	0.133603
AT1G05490	-	0	4850	0.0508787	0.00411875	0.00362261	0.0878517	0.00302985	0.00354374	0.0660288	0.00355747	0.00368238	0.10432	0.00344649	0.00312724	0.0716586	0.00334042	0.00390279	0.0121436	0.0070267	0.00678306	0.0210396	0.0078341	0.00708176	0.0165172	0.00686664	0.00759208	0.0151372	0.00747902	0.00681386	0.0124785	0.0052814	0.00445302	0.0121288	0.00805369	0.00419194	0.000931099	0.00249532	0.00191726	0.00858704	0.0656735	0.0108001	0.00247934	0.0147783	0.00570589	0.103506	0.0202177	0.00734551	0.104094
AT1G05500	+	0	4269	0.0980355	0.00441619	0.00463783	0.11289	0.00357613	0.00325707	0.109763	0.00490684	0.00361763	0.119562	0.00376958	0.0033807	0.12131	0.00734694	0.00294525	0.0362869	0.00709658	0.00644708	0.0270406	0.00371195	0.00429923	0.0249122	0.00490311	0.00514529	0.0294621	0.00493218	0.0049266	0.0223048	0.00722175	0.00630747	0.0248057	0.00987045	0.00757876	0.00634786	0.00473335	0.00289008	0.0228873	0.0338164	0.0040293	0.0051573	0.0133537	0.00346157	0.102601	0.0103203	0.00431548	0.110592
AT1G05510	+	0	1417	0.00472534	0.00254453	0.00417547	0.003402	0.0039664	0.00428008	0.00375346	0.00195695	0.00402145	0.00615027	0.00353798	0.00414745	0.0035503	0.00139276	0.00290444	0.0032077	0.00580833	0.00693277	0.00182482	0.00696056	0.00507951	0.0129072	0.00613968	0.00998004	0.00450789	0.00285442	0.00327571	0.0171149	0.0151976	0.0231496	0.00428954	0.00453074	0.00573667	0.00325071	0.00466563	0.00189036	0.00121212	0	0.00242351	0.00230681	0.00707214	0.00357782	0.0173077	0.0043956	0.00518519	0.0178344
AT1G05520	-	0	4811	0.240323	0.00340469	0.00416882	0.227441	0.0037877	0.00356929	0.292476	0.00401504	0.00373995	0.253132	0.00352946	0.00389651	0.250147	0.00472494	0.00395325	0.042868	0.00606202	0.00961596	0.0628352	0.0035369	0.00474644	0.0220193	0.00551471	0.0065652	0.0359133	0.00340393	0.00454523	0.0338936	0.00444079	0.00456375	0.0327311	0.00802884	0.0063157	0.00685225	0.00254897	0.00282495	0.037703	0.110991	0.0053739	0.0034398	0.00391566	0.00328048	0.23088	0.0260509	0.010253	0.240273
AT1G05530	-	0	1367	0.00385356	0.00411344	0.00423797	0.00517241	0.00277541	0.00284599	0.00267977	0.00464602	0.0041841	0.00286608	0.00408163	0.00369365	0.0043554	0.00609013	0.00267499	0.00129282	0.00505561	0.00611731	0.00415225	0.00393314	0.00491308	0.00446429	0.00369004	0.00409521	0.00502742	0.00263678	0.00585069	0.00142586	0.00528701	0.00811943	0.00896861	0.0152027	0.0139659	0.00353812	0.00386847	0.00286533	0.00473934	0.00227273	0.00221484	0.00522193	0.0106762	0.00561555	0.00251678	0.00671141	0.00452944	0.00539811
AT1G05540	+	0	1525	0.0124358	0.0035369	0.00418648	0.00288109	0.00136705	0.00365965	0.00256703	0.00334018	0.00347864	0.0033092	0.00260514	0.00325814	0.00486224	0.00417246	0.00509879	0.00181984	0.00245098	0.0053495	0.00330761	0.00381679	0.00428357	0.00867052	0.010582	0.00660391	0.004	0.00412371	0.00522979	0.00431344	0.00531561	0.0054292	0.00159744	0.00354862	0.00493751	0.00205233	0.00136178	0.00280983	0	0.00144928	0.000658111	0	0.00125945	0.00424741	0.00524934	0.00978261	0.00423518	0.00151286
AT1G05550	-	0	2958	0.00387397	0.00336134	0.00381814	0.00414494	0.00330994	0.00385001	0.00355164	0.00345761	0.00336304	0.00279126	0.00353486	0.00332706	0.00167364	0.00493827	0.00278897	0.00555899	0.00847458	0.00885385	0.00469799	0.00323415	0.00406349	0.00883467	0.00817204	0.00807225	0.00275356	0.00470146	0.00430591	0.00589971	0.00437828	0.00417212	0.00418585	0.00427168	0.00554559	0.00164096	0.00131883	0.00221141	0.00179051	0.00560224	0.00276339	0.00139665	0.00214592	0.00411796	0.00133869	0.00344116	0.00390467	0.00261552
AT1G05560	-	0	1649	0.00810979	0.00217707	0.00380585	0.0028551	0.00413698	0.00350125	0.00333333	0.00350467	0.00358268	0.00377728	0.00243094	0.00363398	0.00177936	0.00310559	0.00403978	0.00314663	0.0029703	0.00498979	0.00433276	0.00264901	0.00455063	0.00580475	0.00557325	0.00583303	0.00437637	0.0034153	0.0057725	0.00595238	0.0114329	0.00974591	0.00365408	0.00395778	0.00625309	0.00100942	0.00201613	0.00216065	0.00191755	0.0016129	0.00204988	0.00684932	0.00438596	0.00282486	0.0053286	0.00138504	0.00686499	0.001321
AT1G05562	+	0	1287	0.00857821	0.00162911	0.00385988	0.00270179	0.00391236	0.00388649	0.00326975	0.0037234	0.00390798	0.00395517	0.00226586	0.00383468	0.0020141	0.00348432	0.00463939	0.00360231	0.00327154	0.00539892	0.00411523	0	0.0037831	0.00609385	0.00535714	0.00474052	0.0044096	0.00297398	0.00638978	0.00679887	0.0126263	0.0118357	0.00321839	0.0043573	0.00648824	0.000765404	0.00221239	0.00162285	0.00112233	0.00180505	0.00224215	0.0076864	0.00361011	0.00307377	0.00621762	0.00159236	0.0076555	0.00149701
AT1G05570	-	0	11731	0.303177	0.003469	0.00393272	0.322141	0.00392584	0.00380714	0.317487	0.00392651	0.00347827	0.312187	0.00392008	0.00337589	0.318624	0.00322624	0.00342211	0.0419795	0.00569297	0.00524224	0.0568575	0.0067446	0.00746431	0.0328299	0.00411115	0.00504919	0.0494313	0.00472378	0.00497522	0.0404208	0.00689467	0.00581386	0.0355432	0.00557023	0.00518612	0.00404486	0.00421896	0.00260795	0.0356279	0.117647	0.00986717	0.00382247	0.0314694	0.00581499	0.318029	0.125941	0.0148961	0.315609
AT1G05575	-	0	496	0.00207326	0.00496894	0.00356389	0.00286533	0.0030426	0.00337013	0.00199601	0.00244648	0.00301621	0.00238663	0.00324675	0.00319052	0.00452489	0	0.00190295	0.0403727	0.0435967	0.0363409	0.00911854	0.00522193	0.00471976	0.00202429	0.00534759	0.00585774	0.00225734	0.0056926	0.00429594	0	0.00617284	0.00291545	0.00514139	0.00455581	0.0056101	0.00199601	0	0.00229358	0	0.00324675	0.0019595	0.00806452	0.0104895	0.00416667	0	0.00309598	0.00516224	0
AT1G05577	-	0	2028	0.00264517	0.00225683	0.00321426	0.00238772	0.00341709	0.00411023	0.00363978	0.00379507	0.00344838	0.00254642	0.00370096	0.00324657	0.00225225	0.00412655	0.00462022	0.00266951	0.00393701	0.00573529	0.00545331	0.00612745	0.0101986	0.00477941	0.00468855	0.00635023	0.0037192	0.00341588	0.00521444	0.00542373	0.00286533	0.00465823	0.0043239	0.00569801	0.00596809	0.00129132	0.0032695	0.0028914	0.00120846	0.00205339	0.00295276	0.00217865	0.00507614	0.00267227	0.00307456	0.0027137	0.0031506	0
AT1G05580	-	0	3471	0.00620864	0.00372807	0.00361103	0.0037864	0.00361645	0.00395329	0.00403812	0.00313048	0.00400123	0.0023499	0.00383644	0.0037387	0.00131521	0.00464807	0.00483304	0.00415628	0.0045683	0.00557478	0.00806452	0.00889878	0.00816952	0.00311466	0.00414277	0.0050498	0.0112757	0.0104275	0.00922705	0.00514359	0.00392157	0.00513945	0.00409556	0.00637168	0.00503165	0.00282654	0.00246195	0.00239359	0.00395101	0.003663	0.00342185	0.00203915	0.0062383	0.00340507	0.0092075	0.00205233	0.00518777	0.0017192
AT1G05590	+	0	2526	0.0619996	0.00562741	0.00393443	0.0173368	0.00366636	0.00357428	0.0313864	0.00335703	0.00375724	0.0312604	0.00449222	0.00333669	0.00485437	0.00340522	0.00288046	0.0187406	0.00893855	0.0086328	0.011236	0.00499773	0.00595313	0.01625	0.00898802	0.00900252	0.0128465	0.00623564	0.00433996	0.0102171	0.00465426	0.00584189	0.0158293	0.00487635	0.00427838	0.00194175	0.00278293	0.00321999	0.0276775	0.0517134	0.00649968	0.00820513	0.036275	0.0060103	0.0256684	0.0127283	0.00365604	0.0524535
AT1G05600	+	0	1920	0.273489	0.00370714	0.00414531	0.230755	0.00331675	0.00363185	0.323919	0.00458295	0.00420256	0.256972	0.00452541	0.00421799	0.210843	0.00732303	0.00435471	0.0366748	0.0107643	0.00793651	0.0747012	0.00934579	0.00517819	0.0434478	0.00137489	0.00470885	0.0717666	0.0060274	0.00518755	0.0362047	0.00429553	0.00607837	0.0401274	0.00543024	0.00586354	0.0311033	0.0030546	0.00336668	0.0950413	0.0983171	0.0047712	0.00818713	0.0185322	0.00557103	0.255491	0.0266559	0.00602785	0.285235
AT1G05610	-	0	2073	0.00254314	0.00421026	0.00312542	0.00472733	0.002989	0.00308294	0.0223376	0.00378703	0.00392645	0.00990978	0.00357289	0.00362441	0.00266667	0.00185185	0.00368354	0.010745	0.00782881	0.00849165	0.0017452	0.00738462	0.00362617	0.00322581	0.00549954	0.00438223	0.00330579	0.00504414	0.00496086	0.00492611	0.00700389	0.00683761	0.00578369	0.0050702	0.00467141	0.00170794	0.00297354	0.00256538	0.00406504	0.0307808	0.00611995	0.00962696	0.0153584	0.0056205	0.0154291	0.0215343	0.00486224	0.018648
AT1G05615	-	0	763	0.00415153	0.00475939	0.00373057	0.00341964	0.00305966	0.00344082	0.00437063	0.00665399	0.00352595	0.00275103	0.00332858	0.00289287	0.00613497	0.0100671	0.00311721	0.0020202	0	0.00563747	0.00226244	0.00689655	0.0039267	0.0027933	0.00433526	0.0077713	0.00642055	0.00651466	0.00338357	0.00265604	0.00285307	0.00443131	0.00155521	0.0016	0.00409191	0.00673401	0.00240096	0.00207326	0.00518135	0.0384615	0.00554939	0.0025974	0.00261097	0.00465116	0.00447427	0.0043573	0.00549218	0
AT1G05620	+	0	2552	0.0680613	0.00309015	0.00429852	0.073979	0.00376398	0.00398605	0.0988258	0.0040237	0.00347497	0.0571495	0.00377694	0.00376398	0.0219106	0.00341297	0.0038656	0.0128635	0.00405885	0.00602348	0.00951684	0.00533333	0.00382485	0.00437105	0.00477016	0.0054139	0.011165	0.00770975	0.00759969	0.00554844	0.00469667	0.00357726	0.00991438	0.00544617	0.00384215	0.00336574	0.00609975	0.00396825	0.00249584	0.0126683	0.00290165	0.00291758	0.00465426	0.00482444	0.0897606	0.0186104	0.00972959	0.0683845
AT1G05630	+	0	5045	0.394694	0.00300616	0.0044662	0.426004	0.00392061	0.00388363	0.458124	0.00389473	0.00370844	0.413855	0.00404804	0.00351981	0.386494	0.00322477	0.00391244	0.0436109	0.00825222	0.00750123	0.0655145	0.00362694	0.00529224	0.0318622	0.00645375	0.00511657	0.0424107	0.00463042	0.00399842	0.0395634	0.00754414	0.00606376	0.0401842	0.00555962	0.00705831	0.0132195	0.00399315	0.0025845	0.0524229	0.12659	0.00936516	0.00713921	0.0125745	0.00365203	0.404322	0.0830165	0.0111216	0.409485
AT1G05640	-	0	2065	0.339239	0.00457696	0.00405778	0.406172	0.00265221	0.00416214	0.376621	0.00402631	0.00407149	0.378239	0.00301011	0.00372607	0.384994	0.003885	0.00562485	0.0588235	0.00342075	0.00408018	0.0921811	0.0117084	0.0164602	0.0390212	0.0103778	0.00893883	0.0637523	0.00428182	0.00431603	0.0368364	0.00346141	0.0046875	0.0801991	0.0049435	0.00566919	0.00737291	0.00200904	0.00235371	0.035124	0.0216362	0.00314531	0.00268817	0.00372902	0.00319609	0.380952	0.0210368	0.00409743	0.371186
AT1G05650	-	0	1862	0.00366748	0.00368633	0.00425374	0.0030326	0.00295712	0.00366143	0.00300601	0.00261633	0.00414359	0.00327729	0.00415402	0.00297652	0.00393314	0.00308642	0.00449704	0.00296736	0.003465	0.00417571	0.0103011	0.00843882	0.0136014	0.00720721	0.00320102	0.00494733	0.00484262	0.00447284	0.00485437	0.00466853	0.0061287	0.00562622	0.00657895	0.00589496	0.00671411	0.00270728	0.00221648	0.00256048	0.00725389	0.00687285	0.00795229	0.00166806	0.00278293	0.00156705	0.00228833	0.00249377	0.0034965	0.00213904
AT1G05660	-	0	1772	0.00409836	0.00423504	0.00378579	0.00231702	0.00253079	0.00384733	0.00389294	0.0035468	0.0045993	0.00327268	0.00335458	0.00389458	0.00148588	0.0056926	0.00258706	0.0038961	0.00545596	0.00464943	0.00377929	0.00727934	0.00496975	0.00491159	0.00550459	0.00468642	0.002442	0.0038373	0.00407401	0.00436491	0.00280584	0.00559925	0.00239693	0.00348432	0.00530645	0.00360469	0.00195618	0.00243836	0.00747664	0.00472813	0.00251537	0.00502513	0.00208117	0.00322901	0.0104744	0.0057947	0.00589644	0.0030426
AT1G05670	-	0	3438	0.253924	0.00427151	0.00411335	0.191005	0.00326648	0.00365927	0.267243	0.00310731	0.00386851	0.245194	0.0035309	0.00352118	0.275229	0.00391304	0.00350033	0.0233438	0.00473934	0.00331757	0.0352853	0.00460476	0.00492562	0.0210066	0.00549845	0.00421865	0.0357315	0.00598056	0.00732578	0.0278989	0.00653153	0.00596212	0.0208617	0.00820217	0.00598667	0.001665	0.00268186	0.00221387	0.0281442	0.108439	0.00754165	0.00295858	0.0036523	0.00345343	0.238819	0.0508629	0.00625419	0.261761
AT1G05675	-	0	1633	0.00490798	0.00347151	0.00357989	0.00307637	0.0023285	0.00401696	0.00375123	0.00354261	0.00372689	0.0114754	0.0030747	0.00294511	0.00201816	0.00290135	0.00206706	0.0136109	0.0157356	0.0148134	0.00484027	0.00301811	0.00288878	0.00771388	0.00446144	0.00509102	0.00560224	0.00338524	0.00608653	0.00257235	0.00661813	0.00391543	0.00260586	0.00313087	0.00418223	0.00318037	0.00262009	0.0029831	0.00112613	0.00460829	0.00257143	0.00603865	0.00500626	0.00190996	0.00658617	0.0132383	0.00720855	0
AT1G05680	-	0	1599	0.0272587	0.00268429	0.00347689	0.00999216	0.00220062	0.00367456	0.00397219	0.00395865	0.00385463	0.017645	0.00397548	0.00385454	0.00145138	0.00265957	0.00270563	0.00594059	0.00373134	0.00379987	0.00464037	0.00205128	0.00399155	0.00436364	0.00411241	0.0044665	0	0.00536673	0.00501899	0.0035014	0.00402414	0.00530705	0.00411805	0.0050923	0.00531228	0.00166205	0.0020284	0.00210354	0.0146699	0	0.00289779	0.003517	0.00209424	0.00342686	0.0391254	0.0422222	0.0288389	0.0141732
AT1G05690	+	0	2336	0.0256663	0.00260349	0.00347442	0.0133843	0.00252496	0.00369624	0.0195618	0.00333419	0.00297148	0.0121452	0.00274233	0.00356693	0.0169014	0.00385802	0.00360206	0.00492264	0.0100727	0.00657654	0.00556439	0.00434513	0.0068157	0.00491266	0.00415628	0.0040724	0.00388673	0.00430293	0.00440286	0.00436681	0.00634518	0.00477985	0.0101149	0.0103512	0.009271	0.00307456	0.00357037	0.00284241	0.00321285	0.0292517	0.00341297	0.00274725	0.00347222	0.00434457	0.0130662	0.00328084	0.00343335	0.0125
AT1G05700	+	0	3449	0.101024	0.00454742	0.00330592	0.0985993	0.00277044	0.00347179	0.0444343	0.00368161	0.00357367	0.0877881	0.00344847	0.00395282	0.0538421	0.00305677	0.00363807	0.00430478	0.00408998	0.00520587	0.00674068	0.00744249	0.00966353	0.00732357	0.00464608	0.00493903	0.0106865	0.00696677	0.00561634	0.00937155	0.0052249	0.00732282	0.00277008	0.00610169	0.00516941	0.0024727	0.00364238	0.00263086	0.00403836	0.0141667	0.00442272	0.00323326	0.00889404	0.00430944	0.0909522	0.00943026	0.00387597	0.111931
AT1G05710	+	0	2326	0.00336511	0.00253501	0.00342818	0.00310049	0.00367183	0.00404185	0.00321422	0.00319163	0.00328218	0.00311818	0.00369231	0.0038935	0.00222717	0.00588668	0.0026759	0.00770077	0.0137646	0.0100701	0.004329	0.003386	0.00467821	0.00649351	0.00470146	0.00464886	0.00466667	0.00387597	0.00429907	0.00407056	0.00477016	0.00395257	0.00393185	0.00901713	0.00432813	0	0.00272397	0.00234774	0.00103093	0.00417246	0.00215219	0.0030303	0.0495988	0.00437568	0.01	0.0131406	0.0100745	0.00403226
AT1G05720	-	0	1462	0.199466	0.00385109	0.00445815	0.192177	0.00329515	0.00395827	0.200731	0.00244223	0.00310384	0.15922	0.00303951	0.00374477	0.172174	0.00203046	0.00318254	0.0239596	0.000731529	0.00406987	0.0472255	0.00447427	0.00504699	0.0112016	0.005	0.00361822	0.022412	0.0043024	0.0048684	0.0371134	0.00490196	0.00350385	0.0202507	0.00784753	0.00552412	0.00297177	0.00522421	0.0015903	0.0094518	0.0372737	0.00435308	0.00625	0.0111483	0.00324594	0.163121	0.017294	0.0140334	0.1625
AT1G05730	+	0	1748	0.00513278	0.00370206	0.0040327	0.00342466	0.0027274	0.00422976	0.0033557	0.00499633	0.00287715	0.0341267	0.00235703	0.00320639	0.00560224	0.00182482	0.00399025	0.00438212	0.00179533	0.00485168	0.000873362	0.00366569	0.00316846	0.00224048	0.00394089	0.00535906	0.00493653	0.0035533	0.0043679	0.00550206	0.00575476	0.00432034	0.00536193	0.00387785	0.00682554	0.00102934	0.003663	0.00238152	0.00495663	0.0411419	0.00768473	0.00788436	0.00772532	0.00391914	0.00415369	0.00162866	0.00489524	0
AT1G05740	+	0	635	0.00316656	0.0036324	0.0039794	0.00176574	0.00240964	0.00357183	0.0777166	0.00288184	0.00372588	0.00379267	0.00336826	0.00311601	0	0.00789474	0.00343348	0.0142857	0.00209644	0.0071568	0.0215633	0	0.00558376	0.00475059	0.00417246	0.00242131	0	0.00570342	0.00367422	0.00765306	0.00315956	0.00606061	0.0229008	0.0046729	0.00667408	0.00142248	0.00256191	0.00513845	0	0	0.0032113	0.0044843	0.0271739	0.00344234	0.00304878	0	0.00353357	0
AT1G05750	+	0	3225	0.219685	0.00368039	0.00403784	0.228165	0.00311195	0.00373499	0.216842	0.00470393	0.00367671	0.218124	0.00344776	0.00315732	0.220998	0.00459242	0.00206356	0.017301	0.00382848	0.0047491	0.0264719	0.00395257	0.00494326	0.024	0.00610376	0.00546576	0.0243902	0.00457965	0.00440019	0.0274955	0.00848485	0.00665826	0.030365	0.00544881	0.00488349	0.0041841	0.00242131	0.00229621	0.012987	0.00628601	0.0032557	0.00483351	0.00425985	0.00426985	0.251656	0.046274	0.00536082	0.204903
AT1G05760	-	0	752	0.242092	0.00317586	0.004111	0.274009	0.00377596	0.00368467	0.247906	0.0042876	0.00301872	0.223289	0.00405093	0.00432061	0.246729	0.00519931	0.00105042	0.00713267	0.00272109	0.00420811	0.033557	0.00221729	0.00823045	0.0346457	0.00280899	0.00504626	0.0310479	0.00124224	0.00467458	0.032967	0.00472813	0.00462657	0.0360082	0.00580833	0.0039818	0.000919963	0.00245298	0.00321802	0.0139616	0.00159744	0.00146413	0.00526316	0.00330579	0.00583745	0.321041	0.0141176	0.00196078	0.208543
AT1G05770	-	0	895	0.00271003	0.00257069	0.00396138	0.00223339	0.00419948	0.00359464	0.00203607	0.00302364	0.0043665	0.00206825	0.00316919	0.00384664	0.00183486	0.00364299	0.00321101	0.00288184	0.0078329	0.00409836	0.0128755	0.00516129	0.00716968	0.00744879	0.00780572	0.00666207	0.00322581	0.0105263	0.0061268	0.00249169	0.00481541	0.00434693	0.00645856	0.00607287	0.00622969	0.00217549	0.002772	0.00144222	0	0.00906344	0.00317209	0	0.00723327	0.00499773	0.0154494	0.0173333	0.0157336	0.00179211
AT1G05780	+	0	1796	0.133036	0.00542005	0.00474921	0.130615	0.00434923	0.00396258	0.17448	0.00450207	0.00385374	0.113264	0.00482291	0.00387097	0.110837	0.0078125	0.0055367	0.00635786	0.00459067	0.00478469	0.0172973	0.00882613	0.00511628	0.0209993	0.00409596	0.00355872	0.0244264	0.00718954	0.0058303	0.0154821	0.0077891	0.00525253	0.0191327	0.0109469	0.0053495	0.00782881	0.00225225	0.002725	0.138028	0.148886	0.0160994	0.00726392	0.0292929	0.0059503	0.204844	0.0296846	0.00403575	0.202703
AT1G05785	+	0	2377	0.00308048	0.003367	0.00334761	0.00233184	0.00489414	0.00357364	0.00308536	0.00291135	0.00340595	0.0028777	0.00341718	0.00328719	0.00517063	0.00564653	0.00346331	0.00254237	0.00607287	0.00482884	0.00214362	0.00537956	0.00643043	0.00394477	0.00564516	0.00481638	0.00730897	0.00977995	0.00809033	0.00403924	0.00291227	0.00498457	0.00871731	0.014498	0.00741213	0.0014111	0.00279877	0.00268199	0.00225479	0.000678887	0.002858	0.00487805	0.00728332	0.00508582	0.0105263	0.00671141	0.00791296	0.00260756
AT1G05790	+	0	4618	0.319591	0.00408118	0.00396433	0.364121	0.00313136	0.00334206	0.320548	0.00425379	0.00377306	0.326047	0.00386883	0.00367716	0.336095	0.00324254	0.0030349	0.0441767	0.00468823	0.00466591	0.0583658	0.0055371	0.00450837	0.0441454	0.0043152	0.00489334	0.0619737	0.0094162	0.00595112	0.052646	0.00513729	0.00378856	0.0406482	0.0104402	0.00699754	0.00700492	0.00346509	0.00293351	0.0408978	0.0489865	0.00620912	0.00600462	0.0065872	0.00447499	0.358303	0.0266744	0.00635738	0.324056
AT1G05800	+	0	1415	0.00464339	0.00281452	0.00304159	0.00358974	0.00256739	0.00345374	0.0057155	0.00339821	0.00380966	0.0068745	0.00312726	0.00306106	0.00322928	0.00167224	0.00170416	0.0160772	0.0152941	0.00932091	0.00455235	0.0021978	0.00515706	0.00260417	0.00678952	0.00552364	0.00762389	0.00666032	0.00381756	0.00461538	0.00447761	0.00347947	0.00341964	0.00563777	0.00474684	0.00203004	0.00746269	0.00331858	0.00347222	0.00171527	0.00379703	0.00577367	0.00506757	0.00279427	0.0076118	0.00150602	0.00308071	0.0170648
AT1G05805	+	0	2920	0.00375548	0.00329863	0.00397619	0.00317292	0.00274166	0.00373678	0.00494861	0.00281256	0.00334099	0.00288109	0.00258732	0.00317993	0.000601685	0.00121951	0.00312627	0.00457247	0.00547196	0.00323396	0.00402617	0.00383877	0.00435316	0.00622038	0.00782524	0.00794603	0.0034338	0.00484532	0.00577838	0.00274977	0.00492308	0.00417717	0.00345803	0.00499376	0.00536725	0.00151515	0.0131247	0.00266635	0.0031506	0.00415924	0.00350735	0.00277469	0.00479233	0.00401362	0.00241255	0.00498442	0.00293647	0.00397088
AT1G05810	+	0	1146	0.00352361	0.00369549	0.00273554	0.00335646	0.00208406	0.00266585	0.0023902	0.00291303	0.00410568	0.00246773	0.00386847	0.00335685	0.00408163	0.00266667	0.00272035	0.00185874	0.00305344	0.0038221	0.00187441	0.00327332	0.00548045	0.00456919	0.00431499	0.00462963	0.0030581	0.0013459	0.00368585	0.00546448	0.00596421	0.00419903	0.0234584	0.0318544	0.00913901	0.000587889	0.00437828	0.00254702	0.0023175	0.00587084	0.00264317	0.00253807	0.0070922	0.00469885	0.00120482	0.00451467	0.00319052	0.00394477
AT1G05820	+	0	4308	0.0501556	0.00531807	0.00336061	0.0352234	0.00285714	0.00419296	0.0351038	0.00387973	0.00380353	0.0463964	0.00347086	0.00313673	0.0305828	0.00240096	0.0039491	0.0100779	0.00771456	0.0072807	0.00274851	0.00484496	0.0040561	0.00412229	0.00418313	0.00514217	0.00738255	0.00487013	0.00645856	0.00375704	0.00623254	0.00626748	0.00461361	0.00549786	0.0051467	0.00259679	0.00349592	0.00251405	0.00982533	0.0146435	0.00335735	0.00445186	0.0162206	0.00321879	0.0612245	0.0122877	0.00524289	0.0486757
AT1G05830	+	0	7573	0.489903	0.00412155	0.00365392	0.505668	0.00401618	0.00348525	0.521336	0.00398157	0.00352959	0.489158	0.00392754	0.00373441	0.518188	0.00251645	0.00346912	0.0716572	0.00515115	0.00510456	0.10711	0.00554435	0.00567537	0.0599959	0.00379676	0.00539247	0.0782628	0.00514076	0.00472431	0.0591694	0.00674394	0.00501984	0.0735908	0.00817121	0.00736094	0.00359234	0.00366916	0.00281057	0.0978144	0.211699	0.013056	0.00840336	0.0323827	0.00417983	0.518907	0.219748	0.0144656	0.480916
AT1G05835	+	0	590	0.00207039	0.00192061	0.00314861	0.00178253	0.00440771	0.00210665	0.000878735	0.00171625	0.00245523	0.00501253	0.00365917	0.00298082	0.00724638	0	0.00272727	0.00952381	0.012945	0.00405515	0.0034965	0.00478469	0.00502828	0.00259067	0.00170648	0.00537634	0	0.00679117	0.00283976	0	0	0.00405904	0	0.00660066	0.00427716	0.00324675	0.00105932	0.00257798	0.00930233	0.00280899	0.00116144	0.00657895	0.004	0.00406918	0	0.00271739	0.0013468	0.00537634
AT1G05840	-	0	3547	0.117404	0.00333181	0.00435157	0.111921	0.00401313	0.00333451	0.116356	0.00393136	0.0033912	0.115704	0.00276259	0.00367709	0.126419	0.00509205	0.00595696	0.0125	0.0101976	0.0100674	0.024735	0.00478998	0.00416127	0.0213755	0.00768693	0.00809358	0.0239375	0.004921	0.00473565	0.0198923	0.00642536	0.00402853	0.0220339	0.0118356	0.0041086	0.00489396	0.00345901	0.00305271	0.023753	0.112505	0.00706444	0.00228659	0.0132928	0.00420994	0.128127	0.039969	0.00481155	0.133616
AT1G05850	-	0	2192	0.0517552	0.00352296	0.00418812	0.0792453	0.00221153	0.00383051	0.0466615	0.00311804	0.00348017	0.0585278	0.00270118	0.00388245	0.0627503	0.00295639	0.00335008	0.00203874	0.00830565	0.00493728	0.00243013	0.00335121	0.003596	0.00938567	0.00177305	0.00540653	0.00666112	0.00278164	0.00436681	0.00326797	0.00499319	0.00364621	0.00348432	0.00673854	0.00490457	0.00332594	0.000311333	0.00270559	0.00774194	0.00880411	0.00331236	0.00539084	0.00637755	0.00380349	0.0554804	0.0483749	0.00361129	0.0466667
AT1G05860	+	0	2101	0.0219189	0.0029774	0.00372954	0.0171999	0.00385356	0.00341769	0.00405093	0.0032963	0.00370256	0.0269306	0.00326503	0.00325411	0.001221	0.0075188	0.00262025	0.00255754	0.00450704	0.00511744	0.000933707	0.00242571	0.00477528	0.00399202	0.00494845	0.0051648	0.0045584	0.00607533	0.00696166	0.0030656	0.00328407	0.00488975	0.00483425	0.00770626	0.00465501	0.00457457	0.000941915	0.00268196	0.00115607	0.0100575	0.00403701	0.00383142	0.00483481	0.00393111	0.0298851	0.00678887	0.00425114	0.00240385
AT1G05870	-	0	1836	0.00368924	0.00279092	0.00423352	0.00509205	0.00313625	0.00369787	0.0036538	0.00369959	0.00317044	0.00254453	0.00392198	0.00382189	0.00541712	0.00258565	0.00541752	0.00434405	0.00532172	0.00513552	0.00302725	0.006691	0.00447227	0.00434513	0.00334029	0.00481522	0.00145666	0.00769231	0.00508157	0.00591716	0.00497512	0.0042709	0.00650618	0.00538876	0.00506684	0.00100503	0.00178042	0.00350785	0.00345224	0.0619644	0.00411215	0.00363196	0.00603318	0.00247804	0.00124533	0.00455729	0.00419367	0.00139082
AT1G05880	+	0	2910	0.0356659	0.00454078	0.00333878	0.0635609	0.00285939	0.00320437	0.0340058	0.00261947	0.00350434	0.0261638	0.0029236	0.00375465	0.0399645	0.003327	0.00364697	0.0138714	0.0103868	0.00967926	0.0103503	0.00301205	0.00466744	0.00686499	0.00563305	0.00522885	0.0103627	0.00475766	0.00522004	0.00574967	0.00428427	0.00652364	0.00702988	0.00659898	0.00700222	0.00169837	0.00250675	0.00308445	0.00138313	0.00429855	0.00308971	0.00260191	0.00937808	0.00417565	0.0555024	0.00912507	0.00878892	0.0235192
AT1G05890	+	0	5273	0.226604	0.0041719	0.00447181	0.226236	0.00326264	0.00353632	0.261891	0.00393462	0.00358409	0.228315	0.00360859	0.00371807	0.252252	0.00244632	0.00380711	0.0291461	0.00535676	0.00716925	0.0354701	0.00559534	0.00470329	0.0218874	0.00372266	0.00462633	0.0314268	0.00998451	0.00940205	0.0212936	0.0034379	0.00467426	0.0261983	0.00433984	0.00472532	0.00329955	0.00260159	0.00232417	0.0316315	0.0904432	0.00573173	0.00214592	0.0106832	0.00302963	0.226943	0.0494994	0.00663593	0.256082
AT1G05894	+	0	1489	0.214439	0.00182297	0.00369255	0.202842	0.00414788	0.00451774	0.215727	0.00285388	0.00451084	0.192679	0.00179475	0.00330467	0.197826	0.00116414	0.00439163	0.0294627	0.0037594	0.00330251	0.0218579	0.0041841	0.00345338	0.0674847	0.00420757	0.00493395	0.0599739	0.00522778	0.00410889	0.0364465	0.00372208	0.00431676	0.0226131	0.00501792	0.00566985	0.000840336	0.00242601	0.0028911	0.074813	0.238719	0.0165006	0.00862069	0.00477555	0.00300687	0.158433	0.0127737	0.00287483	0.179028
AT1G05900	+	0	2820	0.274574	0.00411233	0.00381897	0.260966	0.00381388	0.00344868	0.318701	0.00421303	0.00338352	0.280465	0.00421306	0.00315945	0.327833	0.00511696	0.00367089	0.0257104	0.00582437	0.00445399	0.0291667	0.00503356	0.00420773	0.0379747	0.00969479	0.00764706	0.057931	0.00525855	0.00412731	0.0275229	0.00546022	0.00568505	0.0254582	0.00547196	0.00522275	0.00169707	0.00408608	0.00312453	0.041769	0.025417	0.00352113	0.00803213	0.0346898	0.00519136	0.321862	0.00980392	0.00379307	0.27729
AT1G05910	+	0	6423	0.440461	0.00478736	0.00399027	0.434556	0.0043439	0.00400767	0.444089	0.00351124	0.00369583	0.406531	0.00367237	0.00360619	0.366572	0.00401606	0.00323308	0.0375388	0.00552995	0.00655977	0.0507294	0.00529007	0.00450813	0.0355864	0.00515695	0.00701683	0.0514299	0.00713637	0.00810444	0.0297513	0.00834976	0.00635802	0.0404367	0.0115422	0.00795391	0.00510915	0.00693559	0.00334741	0.0362992	0.108045	0.00602326	0.00412294	0.0317776	0.00464434	0.448856	0.165044	0.0204706	0.451949
AT1G05920	+	0	1476	0.00224568	0.00481541	0.00437948	0.00640177	0.00371005	0.00453527	0.00189798	0.00469925	0.00337736	0.00280479	0.00181066	0.00411461	0.00531915	0.00392927	0.004158	0.00106496	0.00578035	0.00240192	0.00343643	0.00438596	0.00449617	0.00460224	0.00858779	0.00500894	0.00567376	0.007	0.00431682	0.0026738	0.00572519	0.00508683	0.00761421	0.00423729	0.0038187	0.000955566	0.00348918	0.00179051	0.00441501	0.00609756	0.00340874	0.00275482	0.0248869	0.00547246	0.0102975	0.0193861	0.0191466	0.00153374
AT1G05925	-	0	161	0.005	0.00497512	0.00260417	0.00223714	0	0.00292483	0.00572519	0.00194932	0.00233888	0.00784314	0.00796813	0.0040858	0	0.0142857	0	0	0	0.00230681	0	0.016129	0.00220751	0	0	0.00427807	0	0.00847458	0.00461894	0.00763359	0.012987	0.00431406	0	0	0.00539374	0	0.00485437	0.00345543	0	0	0.00195695	0	0	0.00472813	0	0	0.00537634	0
AT1G05930	+	0	1515	0.00217918	0.00366492	0.00398105	0.0209042	0.00430925	0.0039084	0.0253165	0.00336889	0.00327396	0.0111085	0.00425733	0.00357688	0.00292826	0.00830565	0.00187091	0.00990099	0	0.00446157	0.00629723	0.00264201	0.0049402	0.00504686	0.00297619	0.00530504	0.0134567	0.00940171	0.00994935	0.00486618	0.0103834	0.0106314	0.00578453	0.00359971	0.0056691	0.0023175	0.00362757	0.00332907	0.00148148	0.0105105	0.00294031	0.00143885	0.00148368	0.00451671	0.0293785	0.0113065	0.00843045	0.0214168
AT1G05940	-	0	2822	0.0934566	0.00513149	0.0035652	0.111963	0.00324731	0.00384843	0.0866337	0.00353001	0.00392118	0.0958584	0.0045943	0.00384711	0.083921	0.00496771	0.00370212	0.00976562	0.0106253	0.0104293	0.0104384	0.00429923	0.00632597	0.00326397	0.00514668	0.00498497	0.00745156	0.00473186	0.00453536	0.00569801	0.00687679	0.00480093	0.00528241	0.00403551	0.0050236	0.00194049	0.00212993	0.00201934	0.00154083	0.00462012	0.00341394	0	0.0170367	0.00436944	0.10021	0.00987433	0.00328084	0.0732452
AT1G05950	-	0	3070	0.299874	0.00313135	0.00337303	0.286098	0.00400641	0.00309131	0.30925	0.00313639	0.00401656	0.279263	0.00351682	0.00311591	0.299156	0.00209644	0.00525855	0.0340827	0.0113941	0.0165741	0.0324786	0.00504071	0.00386585	0.0243323	0.00491898	0.00445274	0.0245614	0.0052459	0.00452273	0.0288763	0.00614394	0.0039986	0.0293798	0.00763553	0.00833386	0.00541516	0.00317999	0.00274334	0.0155211	0.0268873	0.00330663	0.00393701	0.00834879	0.00258776	0.357809	0.0510478	0.00892012	0.357453
AT1G05960	-	0	7501	0.340555	0.00428251	0.00392181	0.369405	0.00377679	0.00391589	0.359794	0.00348223	0.00360253	0.336875	0.00346175	0.00373015	0.327055	0.00243063	0.00283882	0.0438621	0.00782677	0.00823371	0.0555193	0.00392588	0.00417918	0.0534511	0.00529977	0.00400177	0.0591799	0.00695535	0.00723894	0.0449262	0.00598607	0.00438534	0.0483871	0.00798005	0.00617998	0.00512422	0.0038108	0.00289797	0.0447761	0.124864	0.00709013	0.00700848	0.00695807	0.00316485	0.403947	0.106482	0.00876618	0.37846
AT1G05970	-	0	1226	0.00218182	0.00318054	0.00358488	0.00304679	0.00470114	0.0035864	0.00340426	0.00413413	0.00347987	0.00319353	0.00293974	0.00372664	0.0106762	0.00620347	0.00379107	0.00109649	0.00657895	0.00412314	0.00402145	0.00103199	0.00308325	0.00382848	0.00356083	0.00441945	0.000853242	0.00456621	0.0058704	0.0083682	0.00729547	0.00545103	0.0121581	0.012813	0.0084275	0.00211119	0.00318471	0.00156986	0.0014771	0.00797267	0.00191351	0.00578871	0.0023175	0.00185117	0.00299401	0.0042508	0.00229621	0
AT1G05980	+	0	71	0.00162075	0.00160256	0.000892061	0.00145985	0.00141643	0.00162734	0.00417827	0.00273598	0.00385802	0.00420757	0.00136612	0.00374532	0.0104167	0.0102041	0	0	0.0070922	0.0106007	0	0	0	0.00578035	0.00571429	0.00320513	0	0	0.00576369	0	0.00540541	0	0.00763359	0.00699301	0.00438596	0.00701754	0	0	0	0	0	0.0222222	0	0	0.0116279	0	0	0
AT1G05990	+	0	593	0.127273	0.00126263	0.00434783	0.0592134	0.00398936	0.00439138	0.00371402	0.00382166	0.00403633	0.00943054	0.00325027	0.0032555	0.0031348	0	0.00396511	0.00170358	0.00442478	0.00531287	0.00954198	0.00628931	0.00416667	0.00556328	0.00348432	0.00594295	0.00439883	0	0.00520607	0.00116822	0.00353357	0.00512258	0.00926999	0	0.00379363	0.00171233	0.00271739	0.00141965	0.00194553	0	0.00268384	0.0123457	0	0.00260586	0.0568182	0.0104167	0.0034642	0
AT1G06000	-	0	1586	0.00440852	0.00440427	0.00374342	0.002917	0.00255754	0.00319867	0.00254403	0.00407779	0.00217956	0.00315266	0.00389105	0.00298168	0.00344828	0.00742115	0.00375	0.00339905	0.00441014	0.00236477	0.00514933	0.00341297	0.0077187	0.00328484	0.00302801	0.00504134	0.00536062	0.00403551	0.00492034	0.00288779	0.0058102	0.00470383	0.00364964	0.0041425	0.00521306	0.00412513	0.00169492	0.00302982	0.00168919	0.00140056	0.000820345	0.00258398	0	0.00316832	0.00411184	0.00403226	0.00469993	0.00231481
AT1G06002	+	0	941	0.00539326	0.00437858	0.00379159	0.00321479	0.0021361	0.00382054	0.00232086	0.00331813	0.00243623	0.00342157	0.00220204	0.00259043	0.00369004	0.00544959	0.00504202	0.00225734	0.00869565	0.0042245	0.00157233	0.004914	0.00681431	0.00328677	0.00497512	0.00557362	0.00698812	0.00453515	0.00327065	0.00181928	0.0044964	0.00480048	0.00259965	0.00382653	0.00420757	0.00209314	0.000796178	0.00375072	0.0011236	0	0.00131666	0.00239521	0	0.00331126	0.0037831	0.006	0.00772472	0.00400802
AT1G06010	+	0	1379	0.00345803	0.00492984	0.00391869	0.0021335	0.00298563	0.00338393	0.00291206	0.00398767	0.00295858	0.0030581	0.0049505	0.0034904	0.00359066	0.00614754	0.00263004	0.0019084	0.00107411	0.00598477	0.00193424	0.00317125	0.00567875	0.00212314	0.00992991	0.00410846	0.00995575	0.00447857	0.00503145	0.00408163	0.00440252	0.00311424	0.00224972	0.00243309	0.00363924	0.00226244	0.00140056	0.0031945	0.00438596	0.0146727	0.00384	0.00661157	0.0690316	0.00410889	0.00295421	0.00253378	0.00304378	0
AT1G06020	+	0	1553	0.00322865	0.00272995	0.00439447	0.00284212	0.00263371	0.0039839	0.0030012	0.00388389	0.00318921	0.00322624	0.00421779	0.00365471	0.0029703	0.00249377	0.00436152	0.00529501	0.00396825	0.00552599	0.00391543	0.0043573	0.00396432	0.00239349	0.00498931	0.00520587	0.00176783	0.00313725	0.00426185	0.010101	0.0103093	0.00829757	0.00729927	0.003367	0.00604274	0.000682594	0.001924	0.00313873	0.00287908	0.0041958	0.00197406	0.0042735	0.00498753	0.00470342	0.00248344	0	0.00266344	0.00114286
AT1G06030	+	0	1281	0.00176025	0.0040282	0.00386759	0.00234192	0.0035964	0.00336719	0.00206233	0.0027248	0.00315789	0.0027584	0.00276549	0.00266982	0.00234192	0.00139665	0.00365556	0.0287456	0.0255885	0.0127003	0.0028463	0.00315457	0.0034965	0.00261267	0.00639205	0.00456349	0.00211119	0.00703675	0.00832622	0.00474496	0.00375235	0.0051511	0.002574	0.0107116	0.00396476	0.000910332	0.0024888	0.00281136	0.00121655	0.0247934	0.00377644	0.0010929	0.031211	0.00227494	0.0136488	0.00431965	0.0034204	0.00274348
AT1G06040	-	0	1477	0.0495331	0.00333595	0.00347969	0.037037	0.00312554	0.00317631	0.00336842	0.00407688	0.00385458	0.0024255	0.00367253	0.00333587	0.00711744	0.00414365	0.00525502	0.00369686	0.00797872	0.00363403	0	0.00372787	0.00200893	0.00258732	0.00340716	0.00564972	0.00116009	0.00442758	0.00339433	0.00506971	0.0042735	0.00300343	0.00358852	0.0033557	0.00415235	0.00165837	0.00251995	0.00243238	0.00462963	0.00805639	0.00278358	0	0.00660793	0.0043558	0.0343915	0.00413223	0.00536847	0.0025641
AT1G06050	-	0	1950	0.00389194	0.00372613	0.00450218	0.00677448	0.00385176	0.0035075	0.00197846	0.00369089	0.00289226	0.00284669	0.00400561	0.0036677	0	0.0055205	0.0029606	0.00584226	0.004111	0.0057567	0.00472813	0.00491099	0.0058009	0.00363372	0.0134378	0.00863011	0.00547303	0.00374532	0.005073	0.0103093	0.0109369	0.015032	0.00457218	0.00677362	0.00531361	0.000582411	0.00293169	0.00234821	0.00437956	0.00239808	0.00137206	0.00233372	0.00362538	0.00268144	0.0178326	0.00205903	0.00330868	0.00172414
AT1G06060	+	0	1918	0.00460737	0.0035902	0.00348386	0.00240741	0.00419765	0.00394095	0.00293363	0.00339106	0.00390411	0.00253945	0.00388128	0.00339519	0.00110988	0.0028715	0.00316515	0.00253378	0.00531915	0.00511853	0.00661521	0.00420463	0.00467938	0.0070713	0.00466744	0.00516746	0.00457317	0.00388727	0.00472813	0.0042042	0.00385505	0.00482806	0.00338295	0.00483942	0.00499768	0.000904977	0.00310174	0.00310305	0.00245399	0.0115562	0.00252366	0.00103199	0.00340832	0.00356952	0.00615006	0.0100775	0.0112428	0
AT1G06070	-	0	2819	0.200196	0.00303386	0.00381235	0.202856	0.00366956	0.0039544	0.171509	0.00345236	0.00302137	0.227887	0.00313432	0.00373651	0.139808	0.00394477	0.00214852	0.0247104	0.00317797	0.00482905	0.0340314	0.00543251	0.00839695	0.0119546	0.00414201	0.00486486	0.0210035	0.00657519	0.00500897	0.0242991	0.00304794	0.00400593	0.0163934	0.00513514	0.00415659	0.00397176	0.0031407	0.00439115	0.0245283	0.0159699	0.00288913	0.00476758	0.00527426	0.00327205	0.185273	0.0566343	0.00493653	0.283967
AT1G06080	+	0	2734	0.00328228	0.00354742	0.00403484	0.0035739	0.0035485	0.00365729	0.00356431	0.00231267	0.00400681	0.00307397	0.00380389	0.0038772	0.00303721	0.00213447	0.00371854	0.00535045	0	0.00612113	0.00645161	0.00587659	0.00436962	0.00484457	0.00472654	0.00899878	0.00610288	0.0026455	0.00456781	0.00498849	0.0034384	0.0056872	0.00284091	0.00946186	0.0056506	0.00194878	0.00246204	0.00290347	0.00212917	0.00401606	0.00365822	0.00328084	0.00309917	0.00300732	0	0.00211416	0.00409165	0.00376223
AT1G06090	+	0	1810	0.0343443	0.00514328	0.00546776	0.012655	0.00419199	0.00355193	0.0159838	0.00420698	0.00436276	0.0189297	0.00253659	0.004141	0.0226481	0.0029985	0.00516252	0.0157933	0.00223964	0.0055301	0.0256959	0.00664452	0.00485844	0.0192308	0.00501253	0.00502143	0.0191489	0.00851789	0.00391227	0.0132576	0.00314713	0.00466024	0.0197976	0.00754458	0.00606891	0.00516415	0.00352734	0.00265472	0.00593723	0.00275862	0.00307456	0.00806452	0.00518807	0.00356697	0.0267035	0.00434153	0.00415887	0.0358974
AT1G06100	+	0	1489	0.00416194	0.00326551	0.00449236	0.00518219	0.0029191	0.00399216	0.00362259	0.0047547	0.00383026	0.0031614	0.00385769	0.00389509	0.00111235	0	0.00270403	0.00484765	0.00358102	0.00578827	0.00525394	0.00792752	0.00459682	0.00340522	0.00763889	0.00459856	0.00589005	0.00167224	0.00403978	0.00574383	0.00921659	0.00392847	0.00170261	0.0060241	0.00526789	0.0040568	0.00358423	0.00280087	0.00230415	0.00437956	0.00282776	0.00393701	0.00633714	0.00289532	0.0135747	0.009375	0.0131199	0.00236407
AT1G06110	-	0	1954	0.110947	0.00373246	0.00362872	0.109728	0.00441975	0.0026032	0.0910342	0.00339093	0.0037819	0.106625	0.005067	0.00317156	0.0757576	0.00372578	0.00238095	0.0201939	0.00626174	0.00403648	0.0475771	0.0031211	0.00381812	0.010688	0.00370542	0.00435974	0.0126498	0.0035551	0.00406452	0.0140845	0.00844595	0.00621047	0.03125	0.00430108	0.00530953	0.00353982	0.00277864	0.00297089	0.0214133	0.00479616	0.00259792	0.00605449	0.0065407	0.00504108	0.111111	0.00469484	0.00549666	0.074883
AT1G06120	+	0	1775	0.00387159	0.00310238	0.00364938	0.00208594	0.00334154	0.00398074	0.0116991	0.00458392	0.00403566	0.00554392	0.00360898	0.00372815	0.00542005	0.00478469	0.00408719	0.0036846	0.00285442	0.00570811	0.00890208	0.00828729	0.00970089	0.00537897	0.00618812	0.0042609	0.00119332	0.00746269	0.00496245	0.00320513	0.00387347	0.00531792	0.00568769	0.00327439	0.00420119	0.0021254	0.00361011	0.0025721	0.00183655	0.00239808	0.00286006	0.00450045	0.00495663	0.00343434	0.025544	0.00238095	0.00339847	0.0423032
AT1G06130	-	0	2963	0.128386	0.00430158	0.00423516	0.182067	0.00544351	0.003783	0.227663	0.0043081	0.00386961	0.178695	0.00381556	0.0030046	0.190572	0.00382166	0.00322388	0.034019	0.00500835	0.0047515	0.0455466	0.00458907	0.00383275	0.015948	0.00439617	0.00402547	0.0183038	0.00679383	0.00753956	0.0220357	0.00464548	0.00469005	0.0120989	0.00571037	0.00403071	0.00270898	0.00397399	0.00329506	0.0160529	0.0981194	0.00770578	0.00242424	0.22032	0.0123221	0.18961	0.143798	0.00811786	0.160875
AT1G06135	+	0	545	0.00142248	0.00206754	0.00349854	0.00499168	0.00217391	0.00372093	0.00235433	0.0030175	0.00416221	0.00404858	0.00344319	0.00347186	0	0	0.00285919	0.00282486	0	0.00634371	0	0	0.00659196	0	0.00426439	0.00340467	0.00697674	0.00473934	0.00395062	0.0104167	0.00796813	0.00993789	0.00508475	0.00609756	0.00371747	0	0.00441826	0.00175541	0.00353357	0	0.00371747	0.00359712	0	0.00137363	0	0	0.000856164	0
AT1G06137	-	0	206	0.004971	0.00420168	0.00421644	0.00218659	0.00610221	0.00411523	0.00208333	0.00450958	0.00484155	0.00493305	0.00423131	0.00331925	0.00510204	0.00492611	0.00211416	0.00740741	0	0.00605144	0.00333333	0.00371747	0.00434783	0.00657895	0.00746269	0.00826446	0	0.00946372	0.0089172	0	0.00251256	0.00106838	0.00576369	0.00308642	0.0035461	0	0	0.00115473	0.00689655	0	0	0	0	0.00622407	0	0	0	0.0047619
AT1G06140	+	0	1676	0.250729	0.00460564	0.00346108	0.307095	0.00318246	0.00344328	0.275985	0.00341788	0.00360292	0.296158	0.00340716	0.003074	0.26158	0.00454545	0.00501596	0.0566176	0.00869565	0.00936856	0.0682624	0.00408163	0.00405825	0.00966921	0.00555556	0.00532398	0.0279429	0.00209059	0.00367002	0.0343853	0.00445682	0.00434189	0.0560748	0.00469484	0.00603803	0.00591935	0.00502054	0.00161917	0.0391389	0.054242	0.00281373	0.00515996	0.03125	0.00315367	0.303286	0.056962	0.00532978	0.243956
AT1G06150	-	0	6703	0.173392	0.00437577	0.00404569	0.159566	0.00369425	0.00383571	0.170281	0.00294647	0.00340048	0.159963	0.00310874	0.0038536	0.184821	0.00592495	0.00404487	0.0339181	0.00827144	0.00704318	0.0396461	0.00418334	0.00726141	0.0143425	0.00683594	0.00668261	0.0250873	0.00654994	0.00802358	0.0206313	0.00581464	0.00446863	0.0252752	0.00505111	0.00600062	0.00696126	0.00854996	0.00248579	0.0251397	0.095917	0.00648595	0.00363769	0.0597109	0.00662181	0.170896	0.0412698	0.0109458	0.14723
AT1G06149	-	0	4729	0.214829	0.00424136	0.0039837	0.221195	0.00315621	0.00361505	0.211066	0.0027784	0.00343308	0.223343	0.00294118	0.00396616	0.23443	0.00676361	0.00398345	0.0511064	0.00925422	0.00741579	0.0563452	0.00472689	0.00786106	0.0195865	0.006038	0.00487094	0.0413052	0.00787238	0.00931236	0.028088	0.00655511	0.00472332	0.037931	0.00589602	0.00644486	0.0102643	0.0117467	0.00254958	0.0413333	0.140154	0.00778968	0.00508582	0.0873418	0.00683608	0.229323	0.0572054	0.0137605	0.190984
AT1G06148	-	0	2643	0.458459	0.104242	0.0580431	0.43683	0.0582061	0.0612707	0.498702	0.0344491	0.0332357	0.450397	0.0770377	0.0558314	0.531044	0.105332	0.0645899	0.248411	0.0416667	0.0360223	0.257529	0.0346535	0.0278552	0.151504	0.00580973	0.00723345	0.188814	0.00416667	0.00597318	0.222182	0.0634921	0.042584	0.244944	0.0588235	0.0374528	0.245573	0.0438909	0.0209265	0.198171	0.0317647	0.0175628	0.109884	0.01359	0.00473526	0.453846	0.00883838	0.00532646	0.5325
AT1G06160	+	0	930	0.00422119	0.00291036	0.00344387	0.00237304	0.00320307	0.0039604	0.0034904	0.00218341	0.00303582	0.00377501	0.00249252	0.00383011	0	0	0.00304414	0.0102249	0	0.00635497	0.0108932	0.00304878	0.00391965	0.0032967	0.0030581	0.00607399	0.00177305	0.00487805	0.00307811	0.00645856	0.00436681	0.00519751	0.0120219	0.00816993	0.014742	0.0024855	0.00344432	0.00256613	0.00158228	0.0071599	0.00244898	0.00404858	0.00555556	0.0057971	0	0.00301205	0.0027137	0.00331126
AT1G06170	-	0	1916	0.0448009	0.00327547	0.00351908	0.0317731	0.00325588	0.00315711	0.0129686	0.00302419	0.00343	0.0327794	0.00419404	0.00341835	0.0244444	0	0.00349578	0.00358423	0.00485044	0.00570723	0.00418848	0.00375587	0.00456371	0.0130486	0.0115668	0.0130136	0.00483092	0.00548446	0.00427727	0.00690521	0.00111173	0.00489248	0.00120919	0.00557414	0.0039148	0.00249896	0.00394633	0.00315585	0.00449944	0.0031881	0.00397157	0.00105597	0.00570885	0.00295508	0.0413386	0.0042337	0.00540742	0.0150068
AT1G06180	+	0	1750	0.00233827	0.00205245	0.00420766	0.00232558	0.00499546	0.00380386	0.00547264	0.0027879	0.00398679	0.00355282	0.00204248	0.00354416	0	0.00135318	0.00241171	0.00426743	0.00648508	0.00552588	0.00935673	0.00632911	0.00655977	0.00731452	0.00813008	0.00850957	0.00115473	0.00214823	0.00526855	0.00588235	0.00447227	0.00486844	0.00519931	0.00315706	0.00478469	0.00241255	0.00165472	0.0030581	0.00146413	0.00139276	0.00212389	0.00145138	0.00604595	0.00279965	0.00469484	0.00443787	0.00229797	0
AT1G06190	-	0	1875	0.00308483	0.00438063	0.00364377	0.00485791	0.0032634	0.00360285	0.00257437	0.00487739	0.00306889	0.00391254	0.00368404	0.00356786	0.00199203	0.00561798	0.00150015	0.00706714	0.00377358	0.00358301	0.00587372	0.0034626	0.00420075	0.00252525	0.00652341	0.0050919	0.00318471	0.00555836	0.00559487	0.00251678	0.00576258	0.0042362	0.00281955	0.00552995	0.00539487	0.00338028	0.00178208	0.0027224	0.00503356	0.00851393	0.00318549	0	0.00670141	0.00427858	0.0174672	0.028436	0.00314268	0
AT1G06200	-	0	2599	0.0028777	0.00292509	0.00405102	0.00321285	0.00369131	0.00325705	0.00307062	0.00378295	0.00380057	0.00259344	0.00359555	0.00312429	0.0389755	0.00356633	0.00297177	0	0.00330396	0.00526995	0.00539568	0.00390117	0.00423096	0.0169722	0.00510678	0.00709282	0.0206561	0.00478261	0.00393028	0.0106213	0.00944109	0.00510975	0.0140759	0.0111064	0.00889941	0.00215239	0.00323815	0.00201064	0.00245399	0.0057377	0.00250039	0.00519751	0.0309358	0.00406622	0.00408163	0.0097629	0.00915848	0.00931315
AT1G06210	+	0	2005	0.281062	0.00394945	0.00345881	0.215749	0.00463293	0.00401257	0.257261	0.00412119	0.00259799	0.209785	0.00261671	0.00388174	0.166667	0.00532387	0.00377626	0.0281804	0.00524109	0.00557145	0.0457317	0.00191571	0.00246305	0.0029656	0.0062422	0.00494995	0.0295749	0.0064257	0.00946085	0.0261845	0.00420698	0.00448325	0.0280549	0.0060778	0.00539969	0.00354296	0.00180995	0.00259002	0.0308555	0.0106952	0.00178389	0.00306435	0.00768156	0.00339751	0.191257	0.0883234	0.00585683	0.180636
AT1G06220	+	0	4909	0.19713	0.00355395	0.00387322	0.188579	0.00402019	0.0039663	0.17694	0.00356896	0.00371334	0.181353	0.00321288	0.00340562	0.174764	0.0055483	0.00355137	0.0238206	0.00413993	0.0045859	0.026303	0.00644202	0.00595728	0.0218627	0.00513015	0.00640086	0.0283401	0.00931677	0.0105804	0.0153748	0.0112202	0.00509283	0.0161517	0.0120659	0.0077503	0.00940685	0.0053915	0.00345764	0.0243161	0.161592	0.00975338	0.00607165	0.0367561	0.00596206	0.16036	0.0638951	0.00666522	0.131894
AT1G06225	+	0	251	0.00344353	0.00302115	0.00343643	0.00369686	0.00274223	0.00294489	0.00309023	0.00276243	0.00339343	0.000582411	0.00675676	0.00380011	0.00454545	0.00617284	0.00516796	0.00265957	0	0.00162602	0.0027933	0.004	0.00561798	0.00859599	0.0126582	0.000940734	0.0030581	0.00414938	0.00280636	0.00700935	0	0.00230238	0.00340136	0.00262467	0.00367647	0	0.00228833	0.00200803	0	0.00628931	0	0.00296736	0	0.000996016	0.0402685	0	0	0
AT1G06230	+	0	3885	0.147707	0.00579072	0.00363932	0.153585	0.00354684	0.00335565	0.127733	0.0033293	0.00348529	0.142325	0.00327321	0.00321671	0.150322	0.00496614	0.00371984	0.0404558	0.00538657	0.00418962	0.0397614	0.00972973	0.00751551	0.0124169	0.00295567	0.00430637	0.0300509	0.00408163	0.0038464	0.0239669	0.00502639	0.00413277	0.021041	0.00641163	0.00445168	0.000896325	0.00340657	0.00254464	0.0119298	0.022927	0.00281532	0.00580973	0.0138436	0.0041235	0.161755	0.0205401	0.00291914	0.146222
AT1G06240	+	0	2083	0.253856	0.00545517	0.00369248	0.283644	0.00396699	0.00343631	0.274005	0.00401917	0.00318335	0.282692	0.003267	0.00379937	0.284605	0.00306748	0.00527315	0.0307529	0.002457	0.00358913	0.0507614	0.00552923	0.00593783	0.0193826	0.0124153	0.011708	0.041181	0.00875547	0.0168502	0.0313837	0.00476443	0.00598281	0.0404709	0.0110465	0.00792888	0.00583554	0.00124844	0.00306722	0.0264817	0.0815939	0.00758725	0.00583431	0.00803571	0.00208768	0.332075	0.0429616	0.00463429	0.304147
AT1G06250	-	0	1639	0.38973	0.00262566	0.00431095	0.313589	0.00272305	0.00289773	0.246586	0.00236827	0.0040727	0.340061	0.00245807	0.00311707	0.246299	0.00418848	0.00271665	0.0362511	0.00622837	0.00257542	0.0450055	0.00537153	0.00352035	0.016703	0.00477897	0.00402025	0.0469897	0.00396152	0.00626513	0.0398374	0.0159744	0.0118745	0.0319149	0.0045977	0.00564816	0.00703871	0.0035308	0.00278311	0.0323054	0.0372526	0.00321027	0.00460829	0.00657895	0.00215517	0.366127	0.0513566	0.0212309	0.309426
AT1G06265	-	0	2718	0.0140821	0.00454658	0.00311935	0.00390919	0.00347537	0.00363179	0.00422205	0.00362068	0.0035559	0.00178891	0.003763	0.00358041	0.00762527	0.00321199	0.00265781	0.00213068	0.0053135	0.00414757	0.00488599	0.00272586	0.00438276	0.00378788	0.00400283	0.00488251	0.00268384	0.00403023	0.00511447	0.00420389	0.00647773	0.00463119	0.00790905	0.00934343	0.00766823	0.00153787	0.00895238	0.00266225	0.00309278	0.152206	0.0137129	0.00265252	0.00465116	0.00416009	0.0154096	0.00538748	0.00319361	0.0150754
AT1G06260	+	0	1155	0.024771	0.00353357	0.00307816	0.00395497	0.00257069	0.0040551	0.00320205	0.00294464	0.00359783	0.00191414	0.00350292	0.00387097	0.00873362	0.00277393	0.00308506	0.00263158	0.00823723	0.00471822	0.00484653	0.0041365	0.00538827	0.00508044	0.00448878	0.00544644	0.00196657	0.00349854	0.00528583	0.00373832	0.00973236	0.00435127	0.00406091	0.00616143	0.00636943	0.00145666	0.00315173	0.00301594	0.00197628	0.040293	0.0107198	0.0034904	0.00561167	0.004914	0.0208044	0.00084246	0.00246103	0.0260047
AT1G06270	-	0	1672	0.0456518	0.00402061	0.00314421	0.023898	0.00417973	0.00548732	0.0470525	0.00426546	0.0039364	0.0384949	0.00321654	0.00346891	0.0301887	0.00248963	0.00324101	0.00261097	0.0031864	0.00376254	0.00194553	0.00352361	0.0048852	0.00598802	0.0057971	0.00414713	0.013245	0.0071912	0.00943114	0.00326797	0.00633484	0.00535475	0.0100756	0.00425203	0.00429439	0.00248016	0.0028125	0.00331492	0.00243309	0.00631413	0.00290276	0.00214823	0.0049054	0.00452971	0.0176166	0.00749319	0.00230238	0.0167504
AT1G06280	-	0	642	0.00601805	0.00738007	0.00348297	0.00422914	0.00623583	0.00363967	0.00484027	0.00512821	0.00535475	0.00227964	0.00272926	0.00402723	0.0105708	0	0.003861	0	0.00581395	0.00601202	0.0059761	0.00625	0.00330761	0.00277393	0.00390625	0.00807339	0.00424929	0.00431965	0.00680529	0.00263505	0.00828157	0.00419874	0.00324675	0.00784929	0.00655559	0.00270514	0.00266667	0.00456073	0	0.00746269	0.00365854	0.0017452	0.00793651	0.00760095	0.00542005	0.00403226	0.00209059	0
AT1G06290	+	0	3926	0.109218	0.00334782	0.00405698	0.105909	0.00287856	0.00405007	0.125482	0.00307117	0.00355377	0.10489	0.00313116	0.00396048	0.0993377	0.00238095	0.00390087	0.0200617	0.00394298	0.00418792	0.0415704	0.00922874	0.0102547	0.0132049	0.00685812	0.00537128	0.0222894	0.0103479	0.0110548	0.0183352	0.00902885	0.00920956	0.0177408	0.00504948	0.00537549	0.00230216	0.00324454	0.00325948	0.0143164	0.0644891	0.00568975	0.00291715	0.0373502	0.00481162	0.125679	0.0201979	0.011262	0.0814957
AT1G06310	+	0	3467	0.0110658	0.00450697	0.00383348	0.00291303	0.00326994	0.00326949	0.00453809	0.0033343	0.00381199	0.00297804	0.00280128	0.00345115	0.0153015	0.00410172	0.00350491	0.010772	0.00428082	0.00454139	0.00490196	0.00447504	0.00499155	0.00316289	0.0043905	0.00571106	0.0056962	0.00384729	0.00467862	0.00662252	0.00802265	0.00814629	0.00756501	0.00769928	0.00778426	0.00231303	0.0040168	0.00222646	0.00458716	0.0579167	0.0111569	0.00190295	0.00899685	0.00296183	0.0141911	0.0314894	0.00912779	0.0257669
AT1G06320	+	0	926	0.00418949	0.00196592	0.00370072	0.00196528	0.00240385	0.00360725	0.00200401	0.00272572	0.00442152	0.00310121	0.00349548	0.00288228	0	0	0.0039818	0	0.00693241	0.00571429	0.00530035	0.00364964	0.00585322	0.00719424	0.00986436	0.0109988	0.0013245	0.00416089	0.00716724	0.00442478	0.00338983	0.00324675	0.00833333	0.00768386	0.00516024	0.0034965	0.000884173	0.00206944	0.003367	0	0.00249896	0.00470219	0.00320513	0.00324807	0.0267717	0.0370968	0.0228771	0
AT1G06330	-	0	595	0.0276243	0.0041841	0.00463748	0.0035533	0.00223285	0.00334343	0.00422833	0.00252738	0.00393597	0.029349	0.00288369	0.00383738	0.00416667	0	0.00607639	0.0103896	0.00505051	0.00471698	0.00252525	0.00827815	0.00527983	0.00446429	0.0047081	0.00629591	0.00811688	0.00939457	0.00498753	0.00168919	0.00415369	0.00383436	0.00158479	0.00510204	0.00562984	0.00277778	0.00165563	0.00128999	0.00597015	0.00201207	0.00267023	0	0.0078125	0.00625489	0	0.00240385	0.00496278	0
AT1G06340	-	0	730	0.00397483	0.00336862	0.00498518	0.00156348	0.00323475	0.00345932	0.0127415	0.00181818	0.00253004	0.00428901	0.00337349	0.00306953	0.0015528	0.004329	0.00239808	0.0387858	0.0344037	0.0264586	0	0.00746269	0.00234742	0.00255754	0.00190476	0.00419507	0.00105263	0.00597907	0.00358566	0.00218103	0.00313972	0.00265604	0.00709939	0.00597015	0.00216357	0.000688231	0.00200803	0.000867303	0	0.00243309	0.00258565	0	0.004	0.00427807	0.0296053	0.00877193	0.0025	0
AT1G06350	-	0	1526	0.00233729	0.00379562	0.00469748	0.00565922	0.00319574	0.0046415	0.00398026	0.00512821	0.00416474	0.00262276	0.0046752	0.00341101	0.00582751	0.00203666	0.00390273	0.00501672	0.00811908	0.00331492	0.00478088	0.00405954	0.00516849	0.0112028	0.0122757	0.0137973	0.00127146	0.00758397	0.00744331	0.00258933	0.00540054	0.00563834	0.00551932	0.00757576	0.00425645	0.00187617	0.0044586	0.00287072	0.00172265	0.00406504	0.00408812	0.00318134	0.0036036	0.00445682	0.012987	0.00139276	0.00402235	0.00609013
AT1G06360	-	0	1496	0.00422583	0.00384025	0.00404945	0.00147124	0.00253048	0.00372938	0.00296366	0.00384528	0.00393761	0.00389995	0.00316389	0.00346948	0.00114416	0.00853242	0.00405296	0.0034153	0.0042508	0.00591716	0.00158604	0	0.00521147	0.00351083	0.00176991	0.00458648	0.00550826	0.00656814	0.00517104	0.00493583	0.00465116	0.0051066	0.00582319	0.00397772	0.00641368	0.00218182	0.00462428	0.00354882	0.00767018	0.00420757	0.00264678	0.00280899	0.0219479	0.00549319	0.0117117	0.00673854	0.00312989	0.00114416
AT1G06370	-	2	2091	0.00385762	0.00333046	0.00416354	0.00340426	0.00350713	0.00394565	0.00943891	0.00455417	0.00376926	0.00266082	0.00401825	0.003327	0.00198216	0.00324254	0.00312305	0.0111193	0.011259	0.00927498	0.00524017	0.00243605	0.00677549	0.00291545	0.00286065	0.00360475	0.00452233	0.00795645	0.00774618	0.00266525	0.00515873	0.00468861	0.00286369	0.00754567	0.00636146	0.00321396	0.00273691	0.00297463	0.0054407	0.00338066	0.00253378	0.00195695	0.00409556	0.00470673	0.00481696	0.00333111	0.00374599	0.00129366
AT1G06380	+	0	952	0.00363997	0.00481541	0.00342494	0.00188324	0.00405988	0.0035545	0.00305227	0.00347524	0.00379128	0.0036031	0.00379973	0.00322273	0.00391389	0.00471698	0.0030581	0.0260223	0.018018	0.00858984	0	0.00712589	0.00345722	0.00404858	0.0041806	0.00541126	0.00199601	0.00616197	0.00468904	0.017502	0.0146379	0.0163432	0.00364964	0.0146042	0.0105861	0.00198939	0.00281373	0.00343577	0.00401606	0.0103986	0.00230947	0.00202429	0	0.0042796	0.00189394	0.00478469	0.00357325	0.00181818
AT1G06390	+	0	4072	0.101059	0.00439285	0.00390606	0.139271	0.00321654	0.00374059	0.143514	0.0038432	0.00382396	0.142681	0.00414285	0.00352535	0.0953003	0.00428683	0.00521213	0.0192872	0.00998208	0.00823017	0.0181106	0.00289603	0.00583448	0.0162755	0.00393959	0.00488871	0.0183486	0.00508647	0.00464538	0.0167007	0.00448796	0.00425257	0.00707214	0.00576113	0.00837388	0.00177305	0.00300707	0.00249406	0.0246343	0.012781	0.00332542	0.00408163	0.00595491	0.00415497	0.133452	0.00538213	0.00358458	0.151288
AT1G06400	-	0	1941	0.00290456	0.00281571	0.00396984	0.0034642	0.00312785	0.00378713	0.002826	0.00351351	0.00441171	0.00322789	0.00263447	0.00390558	0.00312175	0.00208478	0.00489308	0.00342759	0.00581734	0.00556328	0.0043554	0.00353565	0.00409774	0.00330907	0.00405223	0.00520833	0.00368189	0.0070035	0.00591488	0.00685786	0.00880872	0.0110461	0.00368777	0.00767263	0.00490196	0.00520095	0.00293255	0.00185623	0	0.00449438	0.00178253	0.00274725	0.00369004	0.0027972	0.00221239	0.000742942	0.00475813	0.00651042
AT1G06410	+	0	3906	0.496789	0.00440693	0.00461898	0.502839	0.00333197	0.00308034	0.494152	0.00327732	0.00387082	0.49009	0.00396064	0.00339559	0.501063	0.00589474	0.00397166	0.0526774	0.00457218	0.0051709	0.0583529	0.002106	0.00357536	0.0178978	0.00648882	0.00806964	0.0487721	0.00521105	0.00381757	0.0383416	0.0066461	0.00510954	0.0416535	0.00452704	0.00753165	0.00515464	0.00525883	0.00236353	0.0318237	0.00948938	0.00270789	0.00393922	0.00892061	0.00465894	0.510317	0.133491	0.0192672	0.441685
AT1G06420	+	0	1024	0.00810185	0.00291206	0.00353069	0.00661886	0.00406268	0.0037571	0.00241896	0.00348259	0.00291025	0.00290276	0.00491884	0.00225	0	0.00254453	0.00374251	0.00947867	0.00470588	0.00581197	0.00526316	0.00492611	0.00656934	0.0016835	0.00311526	0.00368615	0.0102249	0.0252427	0.0321058	0.00643087	0.0112721	0.0191633	0.00545455	0.00368324	0.00497904	0.00360144	0.00111982	0.00235202	0.00306748	0.00643087	0.00407747	0	0.00285714	0.0044405	0.0607903	0.00284091	0.0041021	0.0810811
AT1G06430	-	0	2953	0.156976	0.00475278	0.00434684	0.195944	0.00286197	0.00394499	0.161806	0.00328777	0.00361758	0.194975	0.00366732	0.00379242	0.152655	0.00479904	0.00355999	0.0401384	0.00405306	0.00353748	0.0641201	0.00919053	0.0083898	0.0520991	0.0166086	0.0121307	0.0481518	0.00742068	0.00362237	0.0559194	0.00468506	0.00433788	0.0492794	0.0102439	0.0103026	0.00719178	0.006328	0.00257631	0.0383944	0.0673432	0.00296336	0.00265957	0.0183281	0.00202511	0.202048	0.0317837	0.0133142	0.152455
AT1G06440	-	0	1671	0.00487185	0.00361423	0.00379456	0.00253956	0.00431779	0.00371332	0.0016016	0.00184264	0.00415858	0.00456955	0.0035043	0.00389477	0	0.00306748	0.00407524	0.00587659	0.00591716	0.00466679	0.00450045	0.00681431	0.00431457	0.0112518	0.0104874	0.0101695	0.00478088	0.010989	0.00638655	0.00281096	0.00489297	0.00624909	0.00501253	0.00265111	0.00482853	0	0.00247158	0.00170377	0.0036855	0.00503525	0.00322741	0.00133156	0.00445434	0.00489565	0.016129	0.00123153	0.00342075	0.00441176
AT1G06450	+	0	1379	0.00202378	0.003927	0.00380742	0.0033396	0.00339751	0.00386081	0.00384492	0.00453643	0.00317707	0.00282429	0.00417537	0.0033611	0.00609013	0.00265957	0.00428922	0.0317164	0.0233281	0.0259969	0.00520833	0.0055607	0.0038324	0.00164745	0.00311769	0.00448613	0.00445104	0.00415225	0.00426242	0.00425894	0.00429492	0.003024	0.00267023	0.00606061	0.00379651	0.00109951	0.00156658	0.00274311	0	0.0037037	0.00228087	0.00691563	0.0104439	0.00340483	0.00249377	0.00661521	0.00394897	0
AT1G06460	-	0	2474	0.10358	0.0110179	0.00452567	0.147378	0.00527387	0.00352557	0.0976431	0.0031091	0.00388532	0.11078	0.00351509	0.00336822	0.0779768	0.0107469	0.00472057	0.0309119	0.00682594	0.0046757	0.0390698	0.00206825	0.00391418	0.026841	0.00393983	0.00433905	0.0362022	0.00703482	0.0072588	0.0359621	0.0929444	0.00638858	0.0497271	0.0467375	0.00807853	0.0128264	0.0886076	0.00404548	0.0992556	0.393329	0.0164714	0.0317287	0.365098	0.0166139	0.185185	0.264225	0.00971975	0.180033
AT1G06470	+	0	4038	0.130373	0.00445898	0.00391611	0.139017	0.0044558	0.00343499	0.163095	0.00445949	0.00341902	0.155128	0.00401729	0.00368782	0.16	0.00389105	0.00382356	0.0310167	0.0061448	0.00401088	0.0423472	0.00713878	0.00944778	0.0148184	0.00410116	0.00426637	0.0357313	0.00792079	0.00946481	0.0238949	0.0047856	0.00436173	0.0254777	0.0067948	0.00604778	0.0074184	0.00340329	0.00208634	0.035473	0.136905	0.00682559	0.00327011	0.00566101	0.00366205	0.152217	0.0678344	0.00546225	0.135518
AT1G06475	-	0	552	0.00261097	0.00370645	0.00410186	0.0015361	0.00139762	0.00290797	0.00315706	0.000670691	0.00282768	0.000752445	0.00448143	0.00228033	0	0.00440529	0.00466853	0	0.00243902	0.00286205	0.00598802	0.015873	0.00616808	0.00536193	0.00244499	0.00756254	0.00811359	0	0.00558347	0.00465116	0.00212314	0.00587947	0.00668151	0.00195695	0.00235849	0	0	0.00307811	0.00423729	0.0128755	0.00330033	0.0041841	0.003663	0.00457038	0	0.00364964	0.00614035	0
AT1G06480	+	0	73	0.00504202	0.00668896	0.00343348	0.0106195	0	0.00182815	0.00198413	0	0.00101215	0.00473934	0	0.00438982	0	0	0.0124224	0	0	0.00813008	0.00819672	0	0.00420168	0	0.016129	0.0130435	0	0	0.00383142	0	0.0104167	0.00874636	0	0	0.00529101	0	0.00833333	0.0045045	0	0	0.00526316	0	0	0.00353357	0.0568182	0.05	0.0416667	0
AT1G06490	+	0	10647	0.296177	0.00422427	0.00396963	0.312122	0.00374153	0.00383202	0.322274	0.00408738	0.00377227	0.293323	0.00358558	0.00338099	0.2967	0.00433925	0.00414597	0.0246696	0.00489501	0.0045344	0.0415129	0.00513034	0.00523256	0.0318123	0.00352717	0.00529573	0.0511771	0.00526825	0.00688947	0.0425042	0.00698413	0.00579164	0.0325026	0.00587177	0.00552874	0.00636943	0.00299819	0.00259621	0.0471389	0.0777818	0.0130804	0.00740033	0.0158335	0.00437926	0.309108	0.0359354	0.00879179	0.265589
AT1G06500	+	0	1251	0.151868	0.00414201	0.00369102	0.147541	0.00376014	0.00356757	0.171372	0.00372184	0.00438996	0.164497	0.00366838	0.0028624	0.141649	0.00274725	0.00141794	0.00402145	0.00318471	0.00418134	0.0212121	0.00736648	0.00464321	0.00902935	0.0025641	0.00899654	0.0147895	0.00470114	0.00504956	0.0159453	0.0105189	0.00825309	0.0190157	0.0143697	0.0154522	0.00385802	0.00229779	0.00191327	0.00535714	0.00322928	0.00324101	0	0.0022805	0.00409137	0.225621	0.00638978	0.00263698	0.106291
AT1G06515	-	0	1594	0.0378077	0.00466368	0.0038587	0.0132368	0.00361664	0.00397869	0.00312726	0.00320081	0.00436419	0.00230769	0.00254489	0.00295189	0.00136799	0.00304878	0.00394132	0.00103734	0.00152207	0.00293914	0	0.00348129	0.00344234	0.00323102	0.00402068	0.00419452	0.00840336	0.00806452	0.00808081	0.00608365	0.0026441	0.00474552	0.00446429	0.00585366	0.00590344	0.00438596	0.00700662	0.00259206	0	0.00462963	0.00197044	0	0.00406918	0.00436586	0.00147929	0.00425532	0.0026253	0.0116959
AT1G06510	+	0	1507	0.0567237	0.0041841	0.00350821	0.0582969	0.0037919	0.00363145	0.080171	0.00304465	0.00382379	0.0944334	0.00359712	0.00336899	0.0679191	0.00198807	0.00321987	0.00712106	0.00651702	0.0125786	0.0032538	0.00227618	0.00566185	0.00727273	0.00539665	0.00460892	0.0144928	0.012994	0.0117071	0.00765697	0.00820513	0.00430248	0.00784593	0.00417319	0.00585938	0.00192802	0.0031362	0.00261959	0	0.0339168	0.0029201	0	0.00218341	0.0031135	0.115108	0.0040568	0.00245459	0.0972973
AT1G06520	-	0	2134	0.0644647	0.00280943	0.00401365	0.045665	0.00184738	0.00326001	0.061094	0.00371085	0.00382145	0.0530261	0.00428806	0.0034551	0.0553097	0.00243506	0.0032987	0.00274474	0.00329815	0.00397436	0.00609756	0.00724113	0.00480973	0.0117188	0.00375536	0.00523674	0.013278	0.00478469	0.00379699	0.00542373	0.0124164	0.00404459	0.0101652	0.00811542	0.00974148	0.00395844	0.00280407	0.00178546	0.00582242	0.0556107	0.0037826	0.00259067	0.0251208	0.00428784	0.0757946	0.014975	0.0037773	0.0617886
AT1G06530	+	0	1002	0.00328947	0.00334843	0.003042	0.00507958	0.00449898	0.00409525	0.00436936	0.00496014	0.00315112	0.00467153	0.00398709	0.00413116	0.00222717	0.00294118	0.0035461	0.0016	0.00580271	0.00957179	0.00240096	0.0063745	0.00502723	0.00209864	0.00371747	0.00399069	0.00416089	0.00326264	0.00750469	0.00211416	0.00207039	0.00530504	0.00862069	0.0042735	0.00287829	0.00464253	0.00439078	0.00160823	0	0.00802139	0.0038373	0	0.00481348	0.00525088	0.0281426	0.0283353	0.0169372	0
AT1G06540	-	0	516	0.00587659	0.00344488	0.00356075	0.00634921	0.00201369	0.00435361	0.00260191	0.00352889	0.00397667	0.00235294	0.00236128	0.00449102	0.00990099	0	0.00149925	0.00364964	0.00373134	0.00230415	0	0.0118812	0.0077427	0	0.00377358	0.00793651	0.00773196	0.0052356	0.00354331	0.00512821	0.00131406	0.00314713	0	0.0057971	0.00427533	0	0.00111483	0.00338753	0	0.00268817	0.00245902	0	0.0027027	0.00340136	0	0.00231481	0.00268637	0
AT1G06550	-	0	3563	0.193521	0.00384721	0.00424135	0.255141	0.00376577	0.0039623	0.211853	0.0041545	0.00358479	0.218681	0.0033301	0.00321572	0.205755	0.00323887	0.00318242	0.0363942	0.00254534	0.00505943	0.0349493	0.00443459	0.00447518	0.0223723	0.00337187	0.00480798	0.0343495	0.00443568	0.00485724	0.0231501	0.00487352	0.00435961	0.029771	0.00549567	0.00497812	0.00537178	0.00491284	0.00267098	0.0439642	0.032054	0.00449979	0.00147167	0.0033557	0.00388072	0.206231	0.0670927	0.00886824	0.2
AT1G06560	+	0	4391	0.340831	0.00458351	0.00391598	0.329023	0.00364408	0.00372487	0.286124	0.00414891	0.00347245	0.289681	0.00456827	0.0034545	0.318875	0.00528501	0.00261537	0.0291342	0.0101762	0.00639521	0.0417992	0.00293513	0.00396026	0.0447711	0.00547138	0.00459074	0.0414201	0.00528133	0.00639992	0.0316237	0.00638922	0.00478625	0.025959	0.00816182	0.00709067	0.00302678	0.00287356	0.00206266	0.0377155	0.0167636	0.00367446	0.00371156	0.00481265	0.00403161	0.308075	0.0366766	0.00656417	0.260014
AT1G06570	-	0	1660	0.0208466	0.00137363	0.00368024	0.0345523	0.00488998	0.00406526	0.0411375	0.00416753	0.00350504	0.0260123	0.00219815	0.00354423	0.0212766	0.00520156	0.00220103	0.00733138	0.00547945	0.00367937	0.0056926	0.00737619	0.00383019	0.00855513	0.00233781	0.00425217	0.00442478	0.00401606	0.00343119	0.00775194	0.00896593	0.00434208	0.00323494	0.00663943	0.00633914	0.00319898	0.00121408	0.00224691	0.00310881	0.00119904	0.00478305	0.0030581	0.0075662	0.00363196	0.0403101	0.00382409	0.00356824	0.00948767
AT1G06580	-	0	2051	0.228346	0.00394276	0.00364885	0.224588	0.00442804	0.00384533	0.259153	0.004828	0.00438169	0.219862	0.00328754	0.00357945	0.24359	0.00504541	0.00376984	0.0361959	0.0118676	0.00790779	0.0518267	0.00503597	0.0057334	0.0332481	0.00318327	0.00402341	0.0286285	0.00497788	0.00510088	0.0297619	0.00392157	0.00430086	0.0150334	0.0100575	0.0102979	0.00212675	0.00229885	0.00283532	0.00982318	0.0016835	0.0029919	0.00297324	0.00327065	0.00339861	0.256957	0.010761	0.00348487	0.240764
AT1G06590	-	0	8354	0.296059	0.00411352	0.00415834	0.308017	0.00339933	0.00400585	0.344625	0.00364639	0.0036165	0.310011	0.00399888	0.00347173	0.315206	0.00661376	0.00410829	0.0439137	0.00559782	0.00589226	0.0495276	0.00620389	0.00561777	0.0413939	0.00620636	0.00591521	0.047446	0.00392951	0.00456458	0.0329383	0.00654553	0.00495682	0.0329557	0.00574042	0.0042507	0.00414651	0.00484876	0.00276736	0.0450205	0.0756497	0.00645133	0.00719895	0.0273688	0.00446885	0.349179	0.13571	0.0145252	0.334622
AT1G06610	+	0	72	0.00280112	0	0.00376223	0.00936768	0.00895522	0.0115012	0.00338219	0.00842697	0.00398633	0.003125	0.00514139	0.0032345	0.00680272	0	0.0037037	0.00507614	0	0.00268097	0.00490196	0	0.00761421	0.00357143	0	0.00182149	0.004329	0	0	0	0	0.00437637	0.00497512	0	0.00240385	0.00623053	0.0075188	0.00616333	0	0	0.00930233	0.00699301	0	0.0210526	0	0	0.0275591	0
AT1G06620	+	0	1670	0.00366838	0.00357542	0.00424242	0.00385324	0.00316122	0.00369105	0.00412169	0.00391581	0.00372073	0.00254777	0.00253899	0.00335214	0.00956938	0.00823045	0.00351351	0.00571429	0.00545455	0.00841635	0.00364697	0.00857143	0.00619688	0.00386313	0.00393701	0.0043202	0.00307692	0.00482703	0.0047619	0.00840807	0	0.0047043	0.00651629	0.00195312	0.00523499	0.00228624	0.0039548	0.00329928	0.001998	0.00502513	0.00209156	0.00478011	0.0112923	0.00386276	0.000947867	0.0074813	0.00242072	0.00376884
AT1G06630	+	0	3649	0.150109	0.00748326	0.00413414	0.134068	0.00386876	0.00303946	0.171756	0.00452593	0.00368033	0.164727	0.00622682	0.00357204	0.178747	0.00522718	0.00492886	0.0166667	0.00577849	0.0050389	0.0186158	0.00374672	0.00448848	0.0190948	0.00744681	0.00628344	0.028361	0.00366817	0.00491197	0.0253485	0.00768861	0.00472346	0.0153012	0.00659341	0.00720301	0.00364431	0.0130007	0.00425913	0.0336741	0.0759669	0.00432398	0.00511073	0.0777133	0.00746269	0.142252	0.0254011	0.00514684	0.15352
AT1G06640	+	0	1680	0.00798631	0.00297051	0.00378592	0.00724394	0.00271444	0.0037407	0.00363325	0.0034642	0.00356781	0.00762527	0.00391023	0.00374437	0.00321888	0.00114943	0.00401038	0.00315956	0.00333611	0.00412926	0.00182815	0.004	0.00465608	0.00545124	0.00452196	0.0046128	0.0026455	0.00789096	0.00224027	0.00869093	0.0145518	0.0101393	0.00507901	0.00479329	0.00462327	0.00220751	0.0018797	0.00269724	0.0052687	0.00440529	0.00243013	0.0020555	0.00223714	0.00367287	0.0122411	0.00203874	0.004885	0.00759494
AT1G06645	+	0	1470	0.00346771	0.00337168	0.00413862	0.00354093	0.00407609	0.00377657	0.00241488	0.00256082	0.00387577	0.00276434	0.00439239	0.00345482	0	0.00352113	0.00412314	0.00630252	0.00095511	0.00610954	0.00225734	0.00416667	0.00306026	0.00420875	0.00157233	0.00410494	0.00355114	0.00462963	0.00429731	0.00629811	0.0052597	0.00510353	0.00397351	0.00608108	0.00540784	0.00155682	0.000993542	0.00331602	0	0.00651466	0.00172159	0.0027027	0.00629723	0.00171478	0.0161074	0.0214376	0.013809	0.00149031
AT1G06650	+	0	1527	0.00224366	0.0033396	0.00444287	0.0043251	0.00350175	0.00398633	0.0133978	0.0034399	0.00276807	0.00325677	0.00370072	0.00312708	0.00555556	0	0.00341933	0.00153374	0.0056338	0.00414639	0.00328947	0.004914	0.00673882	0.00237154	0.00435414	0.00573066	0.00475436	0.00718391	0.00379953	0.0141364	0.00982659	0.00970739	0.0103321	0.00996441	0.0153129	0.0027946	0.00311526	0.00342012	0.00231214	0.00206398	0.00316456	0.00307377	0.03327	0.00541942	0.0102564	0.0108303	0.0163344	0.00483092
AT1G06660	-	0	2935	0.021105	0.00269991	0.0036501	0.0162973	0.00424743	0.00330469	0.0477048	0.002998	0.00393535	0.00814664	0.0029194	0.00312488	0.00414938	0.00402617	0.00336157	0.00419815	0.00261389	0.00581221	0.0105973	0.0112259	0.0115713	0.00351083	0.00517197	0.00488933	0.0116066	0.0119611	0.00986568	0.00238095	0.00374906	0.0044631	0.0120898	0.00793651	0.00839199	0.00176134	0.00547223	0.00285038	0.00417973	0.0130065	0.00338937	0.00223464	0.0927117	0.00974388	0.0317949	0.00780891	0.00438267	0.0198366
AT1G06670	+	0	7179	0.516042	0.00508029	0.00367727	0.516434	0.00372029	0.00380235	0.535832	0.00382563	0.00369955	0.498197	0.00370447	0.00374859	0.463028	0.00537301	0.0049074	0.0547637	0.00710096	0.00721902	0.0633557	0.00486224	0.00556163	0.0241519	0.00571429	0.00677956	0.0553521	0.00357011	0.0046791	0.0373936	0.00615006	0.00572942	0.0452394	0.00687325	0.00779506	0.0044562	0.00532634	0.00282293	0.0687689	0.171101	0.00793787	0.00796178	0.00887003	0.00295561	0.513331	0.237602	0.0280227	0.506155
AT1G06680	+	0	1593	0.0138234	0.00566358	0.00493804	0.0161792	0.00368615	0.00308827	0.0169865	0.00355114	0.00374043	0.0110051	0.00246878	0.00338154	0.0144462	0.00216685	0.00303797	0.00463499	0.00350631	0.00401256	0.00627943	0.00711744	0.00350631	0.00987167	0.00416171	0.00344673	0.0182025	0.00260756	0.00393249	0.0075543	0.00586042	0.00516283	0.0145719	0.00515198	0.00698563	0.0110041	0.00207555	0.00245198	0.00883392	0.00506073	0.00214133	0	0.00396432	0.003985	0.0275862	0.00538213	0.00322321	0.0143541
AT1G06690	-	0	2552	0.0936017	0.004157	0.004111	0.106868	0.00375375	0.00382726	0.123789	0.00362285	0.00383274	0.110528	0.00478552	0.00357017	0.0919652	0.003003	0.00555275	0.0363248	0.0134584	0.0120398	0.0785199	0.00922604	0.010742	0.0137065	0.00517241	0.00464543	0.0178947	0.00318776	0.00579973	0.0157403	0.00453515	0.00521685	0.0205882	0.00478469	0.00523053	0.00177148	0.00310479	0.00192407	0.0078125	0.00198675	0.00293686	0.00220751	0.0131492	0.00354742	0.128	0.0119261	0.00479124	0.0910256
AT1G06700	-	0	3067	0.161734	0.00543362	0.00361184	0.112956	0.00381056	0.00305868	0.102649	0.00357837	0.00374288	0.155202	0.00349987	0.00360316	0.141053	0.00425532	0.00385177	0.0274348	0.00252525	0.0040766	0.041415	0.00933271	0.00875821	0.0340782	0.00552147	0.00495298	0.0378343	0.00774622	0.00851277	0.0313199	0.00741218	0.00970729	0.0269675	0.00619963	0.0042328	0.0045082	0.00211069	0.00233335	0.0157993	0.00273075	0.00266537	0.00210305	0.00722624	0.00348086	0.188275	0.0120069	0.00437693	0.152926
AT1G06710	-	0	3667	0.254033	0.00493974	0.00423161	0.280186	0.00294666	0.00389241	0.243504	0.00404689	0.003756	0.247048	0.00299892	0.00321658	0.257204	0.00274851	0.00282552	0.0652632	0.00878082	0.00850268	0.0600728	0.00835253	0.00851501	0.0381978	0.00475113	0.0044	0.0545551	0.00674419	0.00603217	0.0435173	0.0115449	0.0111117	0.0415694	0.0106117	0.00493421	0.0189441	0.00394144	0.00262487	0.0483438	0.175453	0.0226499	0.00647249	0.115242	0.0129407	0.278085	0.0818338	0.0124002	0.244076
AT1G06720	-	0	6879	0.424141	0.00435757	0.00436214	0.453398	0.00358161	0.00372761	0.450054	0.00397816	0.0040184	0.458291	0.00436892	0.00368492	0.414568	0.00202891	0.00362125	0.0527027	0.00652341	0.00580485	0.0661789	0.00773293	0.00704715	0.0341763	0.00496911	0.00545844	0.0580709	0.00413406	0.004555	0.0388827	0.0122378	0.00759409	0.0387056	0.00786544	0.00565713	0.00531915	0.00465607	0.00211874	0.0583153	0.152128	0.0110588	0.00787402	0.0358765	0.00513689	0.453568	0.268394	0.0261192	0.434418
AT1G06730	+	0	2917	0.141461	0.00427393	0.0035213	0.130713	0.00370109	0.00354926	0.163485	0.00456536	0.00342144	0.149606	0.00347308	0.00351052	0.138655	0.00459619	0.00229323	0.0303814	0.0119332	0.0142413	0.0285948	0.00370714	0.00350762	0.0169761	0.00579611	0.00437132	0.0426136	0.00308748	0.00354464	0.022761	0.00521632	0.00415376	0.0298348	0.00862334	0.00718791	0.00571225	0.00705581	0.00247199	0.0369037	0.140468	0.0102704	0.0056444	0.0151427	0.00386377	0.187762	0.10675	0.00647668	0.221557
AT1G06740	+	1	2798	0.155442	0.00609036	0.00460035	0.14834	0.00411963	0.00348344	0.231756	0.00349108	0.00392807	0.197822	0.00299551	0.00369532	0.182947	0.00425015	0.00407747	0.0259179	0.00784998	0.004274	0.0370977	0.00407424	0.00541494	0.00856898	0.00437416	0.00516558	0.0264741	0.00769468	0.00908934	0.0241061	0.00889171	0.00892084	0.0140998	0.0136674	0.0124663	0.00362926	0.00969377	0.00258828	0.0203822	0.0723192	0.00718331	0.00516605	0.0238789	0.00291769	0.157199	0.0108583	0.00958466	0.133076
AT1G06750	+	0	3526	0.0811195	0.00366904	0.00400609	0.093702	0.00415199	0.00360911	0.124311	0.0032403	0.00374254	0.0919017	0.00343158	0.00324889	0.0985915	0.00418216	0.00360652	0.0223368	0.00564596	0.00512003	0.0420712	0.00645161	0.00431406	0.0195804	0.00498629	0.00571011	0.0287147	0.0103603	0.0105671	0.027957	0.0165905	0.0076003	0.0135946	0.00471294	0.00511102	0.0025	0.00511945	0.00275964	0.021262	0.0350295	0.00593212	0.00504202	0.0023663	0.00434629	0.0420827	0.0080032	0.0042897	0.0900716
AT1G06760	-	0	1194	0.00347289	0.00260232	0.00356341	0.00411596	0.00283843	0.00381076	0.00327392	0.00273598	0.00342805	0.00320838	0.002285	0.0033065	0.00293255	0	0.00395062	0.00682927	0.002331	0.00428516	0.00514403	0.00608273	0.00375	0.00538278	0.00451128	0.0015536	0.0070028	0.00676819	0.0147756	0.00343053	0.0040404	0.00490415	0.00453662	0.0096231	0.00463201	0.00106101	0.000636132	0.00259533	0.00271003	0	0.00114286	0.0040404	0.00702576	0.00126476	0.0439122	0.0391937	0.0238817	0.00126103
AT1G06770	-	0	3028	0.0911485	0.0041821	0.00397909	0.101674	0.00255612	0.00396251	0.0967958	0.00394434	0.00363651	0.10497	0.00408789	0.00330322	0.0771084	0.00275672	0.00389937	0.01868	0.00487805	0.00380488	0.0365575	0.00657895	0.00447208	0.00703565	0.0101841	0.00760591	0.0143369	0.0112311	0.00906696	0.00729262	0.00425367	0.00483498	0.00893277	0.00517751	0.00546193	0.00554401	0.00515464	0.00227731	0.0310881	0.104335	0.0114455	0.00370714	0.0329341	0.00441413	0.0802792	0.0152884	0.00488055	0.101434
AT1G06780	+	0	3820	0.154008	0.004561	0.00413639	0.172905	0.00247858	0.00332509	0.1713	0.00383659	0.0037674	0.162948	0.00375032	0.00332839	0.162123	0.000909504	0.00402074	0.0114286	0.00508475	0.00405602	0.0223464	0.00430571	0.00493394	0.0126913	0.00406504	0.00374877	0.016488	0.0060241	0.00876258	0.0149254	0.00377181	0.00463862	0.0103645	0.00403587	0.00477189	0.00213961	0.00467963	0.00229473	0.014974	0.034324	0.0036861	0.00482509	0.0219231	0.00444755	0.214834	0.0205508	0.00354478	0.15353
AT1G06790	+	0	2554	0.18453	0.00332226	0.00379203	0.162383	0.00344183	0.00410351	0.175883	0.00412326	0.00359497	0.158881	0.00348736	0.00398799	0.168932	0.0047619	0.0031451	0.0127389	0.00403587	0.00371971	0.0239234	0.00446927	0.00536006	0.00719424	0.00386432	0.00309539	0.0345444	0.00859599	0.0108869	0.0104948	0.00745739	0.00759043	0.0210046	0.00620732	0.00593249	0.00206044	0.00438169	0.0023689	0.0158259	0.00572519	0.00289975	0.00274223	0.00537634	0.00462779	0.13108	0.0151515	0.00387701	0.16165
AT1G06800	-	0	2269	0.00246354	0.0037037	0.0042043	0.00346397	0.00334288	0.00345738	0.00280971	0.00345528	0.0039135	0.00292665	0.00384734	0.00336909	0.00434153	0.00114811	0.00462737	0.00343053	0.00444774	0.00420389	0.00273523	0.000914913	0.00384615	0.00488145	0.00520532	0.0044661	0.00522388	0.00481348	0.00554988	0.0140411	0.00959368	0.00839374	0.00520833	0.00368664	0.00509554	0.00220696	0.00246407	0.00257282	0.000682594	0	0.00266861	0.00477897	0.00695825	0.00534014	0.00154799	0.00167645	0.00366823	0.0031348
AT1G06810	-	0	790	0.00469885	0.00513225	0.00307637	0.00251362	0.00394633	0.00295807	0.00352113	0.00372517	0.0034817	0.00146843	0.00339905	0.00386451	0.00666667	0	0.00146092	0.00383877	0.00342466	0.00352665	0.00516351	0.00165289	0.00403226	0.00159236	0.00853485	0.00556242	0.00542741	0.00851582	0.00417711	0.00111982	0.0042508	0.00375059	0.0025974	0.00465658	0.00463721	0.00213447	0.0162991	0.0040059	0.0080429	0.0459519	0.00194837	0.00540541	0	0.00656716	0.0252101	0.00793651	0.00286533	0
AT1G06820	-	0	3286	0.180574	0.00392087	0.00404001	0.157909	0.00285375	0.00361773	0.166667	0.00378169	0.00341316	0.140202	0.00448874	0.00301804	0.173877	0.00378788	0.0038089	0.0121581	0.0100148	0.00885441	0.00149142	0.00356983	0.00510256	0.0105062	0.00887235	0.008561	0.0250128	0.0070086	0.00539389	0.0129754	0.00995575	0.00947038	0.0107858	0.00394298	0.00472843	0.0051207	0.00396301	0.00487306	0.0197425	0.0907173	0.00718798	0.00271493	0.00284414	0.00367782	0.136784	0.0584485	0.00576011	0.167
AT1G06830	+	0	504	0.005386	0	0.00295931	0.00350467	0.00329308	0.00441738	0.00510204	0.00125	0.00265604	0.00273673	0.00319149	0.00313515	0	0	0.000924214	0.0111111	0.010101	0.0263158	0.0106762	0	0.00696379	0.00686499	0.00869565	0.0052506	0	0.00442478	0.00239234	0.00628931	0	0.00382816	0.00465116	0.00438596	0.00354453	0.00878477	0	0.00761963	0.00392157	0	0.002331	0	0	0.0027416	0.004329	0.00925926	0.00268577	0.0123457
AT1G06840	-	0	5732	0.427779	0.00345599	0.00433147	0.432634	0.0032868	0.00372055	0.421756	0.00353113	0.00379449	0.433992	0.00360843	0.00371431	0.432175	0.00405268	0.00444317	0.0789905	0.0081869	0.00894495	0.0855467	0.00612331	0.00487389	0.0308789	0.0063478	0.00595538	0.0690512	0.00795632	0.00863728	0.054864	0.0121602	0.00992104	0.0544273	0.00723608	0.00607582	0.0160787	0.00505	0.0031034	0.0568862	0.113936	0.0107789	0.00830057	0.0156291	0.00325227	0.452717	0.202047	0.0334851	0.43065
AT1G06850	+	0	1701	0.00375411	0.00421496	0.00318162	0.00403678	0.00131822	0.00329139	0.00342466	0.00229475	0.00347165	0.0041795	0.00254712	0.00353337	0.00186567	0	0.00536481	0.00714286	0.0127326	0.0119437	0.00815851	0.00456621	0.00552486	0.00451128	0.00818182	0.00633147	0.0076746	0.00466853	0.00370714	0.0110947	0.00580431	0.0132582	0.00554675	0.00269784	0.00236751	0.00280243	0.00234055	0.00255973	0	0.00616333	0.00162022	0.00163666	0.012945	0.0035043	0.00473373	0	0.00261694	0.00512821
AT1G06860	-	0	70	0.00904977	0.00417827	0.00340426	0.00493827	0.00744048	0.00365965	0.0374449	0.00653595	0.00628931	0.0036036	0.0032538	0.0013468	0	0	0.00833333	0	0.00628931	0.00803213	0.0172414	0.00515464	0.00628931	0	0	0	0	0	0.00879765	0.00699301	0.0126582	0.00249377	0.00574713	0.0142857	0.00669643	0	0.0033557	0.00831601	0.0149254	0	0.0111111	0	0	0.0047619	0	0.00529101	0.00340136	0
AT1G06870	+	0	2393	0.00389332	0.00235411	0.00314534	0.0140071	0.00234611	0.00385147	0.004302	0.00395352	0.00337985	0.0031264	0.00320332	0.00420275	0.0027248	0	0.00259171	0.00567644	0.00866051	0.0111519	0.00580913	0.00610998	0.00626959	0.00641437	0.00338409	0.00463109	0.00276702	0.00384763	0.00624756	0.008	0.00644428	0.00919397	0.00685358	0.00389864	0.00431489	0.00216826	0.00198751	0.00251274	0.00104167	0.00267738	0.00249792	0.00419727	0.0219415	0.00273356	0.00569476	0.00935925	0.0110623	0.00548697
AT1G06880	-	0	70	0.00479616	0.00453858	0.00795229	0.0291829	0.00373134	0.0016	0.0501859	0.00341297	0.00535578	0.00572519	0.00483676	0.00235664	0	0.0229008	0.00478469	0.0151515	0.00934579	0.0119048	0	0	0.00340136	0.0198675	0.00413223	0.0025641	0	0.00515464	0.00655738	0	0.00823045	0.0107527	0	0.00684932	0	0	0.00290698	0	0	0	0	0.0117647	0	0	0	0	0.00483092	0
AT1G06890	-	0	3238	0.107953	0.0041629	0.00355695	0.117251	0.00383785	0.00473383	0.0542199	0.00373705	0.00384307	0.111884	0.00370878	0.00380154	0.0907668	0.00486855	0.00362093	0.0150922	0.00590745	0.00704985	0.0195185	0.0037144	0.00380518	0.00396825	0.00428571	0.00460248	0.00731261	0.00344432	0.00389046	0.00707651	0.00410994	0.00564972	0.0169205	0.00390625	0.00422762	0.0045904	0.00308778	0.00199845	0.00422297	0.0102592	0.00278784	0.0022779	0.00724638	0.00341739	0.116466	0.00893697	0.00256724	0.0725894
AT1G06900	-	0	5818	0.440081	0.00407634	0.0035642	0.426887	0.00361833	0.00353451	0.46561	0.00374125	0.00344311	0.452703	0.00398423	0.00388187	0.429011	0.0053066	0.00351977	0.0408389	0.00585176	0.00710845	0.0556218	0.00419874	0.00496363	0.04479	0.00543872	0.00650717	0.0636501	0.00537728	0.00401591	0.0392362	0.00480918	0.00408005	0.0483871	0.00636001	0.00612391	0.004804	0.00526257	0.00253177	0.0604915	0.0820356	0.00601685	0.00294406	0.0318452	0.00398236	0.480329	0.241894	0.023917	0.459599
AT1G06910	+	0	2757	0.183258	0.00412695	0.00416539	0.191663	0.00332808	0.00357715	0.150952	0.003751	0.00330538	0.199384	0.00322741	0.00321969	0.153323	0.00168161	0.00379555	0.0396825	0.00579581	0.00402941	0.0419799	0.00459982	0.00450687	0.0121348	0.00785519	0.00694869	0.0245143	0.00350754	0.00471246	0.0198339	0.00432181	0.0034109	0.0313414	0.00542611	0.0050459	0.00236197	0.00278229	0.00156879	0.0213675	0.0334029	0.00349813	0.00352609	0.00392157	0.0026355	0.181746	0.038806	0.00762255	0.165428
AT1G06920	-	0	947	0.00584485	0.00589391	0.00362204	0.00495868	0.0029511	0.00295645	0.00336889	0.00396301	0.00304944	0.00334768	0.00405754	0.00292416	0.00701754	0	0.00325866	0.00625	0.00232019	0.00535141	0.00508906	0	0.00618132	0.00417537	0.00567376	0.00283554	0.00205761	0.0058651	0.00556291	0.00392927	0.00416667	0.00293586	0.00749064	0.00543478	0.00625698	0.00327154	0.005	0.001	0	0.027897	0.00186637	0	0.146789	0.0108814	0	0.00884956	0.00207254	0.00452489
AT1G06923	+	0	1311	0.00447895	0.00503894	0.0037857	0.0116871	0.00295052	0.00350263	0.00655542	0.00461336	0.00376482	0.0160428	0.00365174	0.00348403	0.0193798	0.00453172	0.00347991	0.0105402	0.00105708	0.00250912	0.00421941	0.003367	0.00546697	0.00439078	0.0071885	0.00339674	0.00443459	0.00454959	0.00289073	0.0029615	0.0241158	0.00439024	0.00584112	0.00727273	0.00532208	0.00233281	0.00897666	0.00151841	0.00874126	0.0638021	0.00517429	0.00465116	0.00632911	0.00514905	0.0888158	0.0349819	0.00501812	0.0130152
AT1G06925	-	0	907	0.00560748	0.00351	0.00430614	0.0121995	0.0051053	0.00248312	0.00665054	0.00323537	0.0032254	0.0209036	0.00262467	0.00328304	0.0286976	0	0.00480769	0.00879765	0.00132802	0.00332668	0.00357782	0.00766871	0.00407166	0.00550964	0.00616523	0.0034188	0.00486027	0.00449438	0.00390298	0.0034965	0.0119826	0.00405625	0.00780234	0.00782123	0.00410284	0.0043956	0.00414508	0.00140252	0.00938086	0.029304	0.00244998	0	0.00449775	0.00423579	0.104364	0.0330189	0.00582363	0.0111732
AT1G06930	+	0	1040	0.0028715	0.00193861	0.00382194	0.00159681	0.00495751	0.00321898	0.00263059	0.00250548	0.00337003	0.0034965	0.00501096	0.00256692	0.00526316	0.00221729	0.00266099	0.003861	0.00325203	0.00382848	0.0017331	0.00917431	0.00433369	0.00516529	0.00391773	0.00384338	0.005	0.0121547	0.0106925	0.00263852	0.00419727	0.00442939	0.00486381	0.00635209	0.00518836	0.000860585	0.000793651	0.00275533	0.00380952	0.0133333	0.0053719	0.00231481	0.00784314	0.0044964	0.00626305	0.00168634	0.00470367	0.00257732
AT1G06950	-	0	5523	0.402644	0.00487553	0.0041348	0.370051	0.00439524	0.00332439	0.436292	0.00406316	0.00395319	0.399661	0.00314541	0.00390144	0.452778	0.00353453	0.00331534	0.0469732	0.00967875	0.0112312	0.0721757	0.00452303	0.00512943	0.0325694	0.00565791	0.00499496	0.0412537	0.00403682	0.00427696	0.0437249	0.0076259	0.00369822	0.0458716	0.00469208	0.00518377	0.00332336	0.00361011	0.0023442	0.0294118	0.128509	0.00665543	0.00494845	0.0367611	0.0046955	0.462131	0.161131	0.0173296	0.417714
AT1G06960	+	0	1881	0.236007	0.0035788	0.00339971	0.206115	0.00367737	0.00336888	0.174634	0.00345843	0.00338801	0.169489	0.00393895	0.00350373	0.162366	0.00301432	0.00320114	0.0251208	0.00912647	0.00389381	0.0193237	0.00579151	0.00436834	0.0248823	0.00471921	0.00433422	0.0360054	0.00289436	0.00473261	0.0231023	0.00347072	0.00597411	0.0158055	0.00728988	0.00434598	0.00918164	0.00317094	0.00218275	0.0290323	0.0132159	0.00369362	0.004158	0.00283688	0.00257022	0.191467	0.0487805	0.00328439	0.131922
AT1G06970	+	0	2709	0.0295342	0.00374663	0.00401315	0.0135739	0.00347844	0.0033373	0.0350836	0.00373392	0.00345469	0.0186029	0.00346507	0.0034648	0.0206422	0.009319	0.00414235	0.00700935	0.00334448	0.00478108	0.00517404	0.00811124	0.0104293	0.00859514	0.0107939	0.00720097	0.00960219	0.00639488	0.00542241	0.00432633	0.00289122	0.00514736	0.00711141	0.00449163	0.00519649	0.000664158	0.00219479	0.00217212	0.00263296	0.00691389	0.00301525	0.00379327	0.00538278	0.00269542	0.0225636	0.00282965	0.00299312	0.0140374
AT1G06980	-	0	790	0.00430262	0.00293132	0.00347866	0.0045045	0.00262123	0.00440214	0.00295639	0.00235479	0.00496307	0.0020114	0.00466926	0.00374131	0.00551471	0.00218818	0.00488103	0.00765697	0.00572519	0.00460829	0.00417537	0.00973236	0.00503597	0.00134409	0.0125786	0.00223314	0.0168244	0.013269	0.0196078	0.00997506	0.00146843	0.00687424	0.0250627	0.0151515	0.0211426	0.00440529	0.00257069	0.00136333	0.00367647	0	0.00497203	0.004	0.00235294	0.002457	0.003861	0.00242718	0.00342231	0.00254453
AT1G06990	+	0	1765	0.00261476	0.00365631	0.00419718	0.00351132	0.00376519	0.00353462	0.00360963	0.00368868	0.00411476	0.00314254	0.00252167	0.00303693	0.00340368	0.0020429	0.00304198	0.00245399	0.00347524	0.00539471	0.00500939	0.00180505	0.00326028	0.00533204	0.00363636	0.00608079	0.00363802	0.00488486	0.00716594	0.00444225	0.00486111	0.00486869	0.0147849	0.00990099	0.00951646	0.002673	0.00213402	0.00263828	0.00320513	0.00348028	0.00379888	0.00248756	0.00705053	0.00574025	0.0143581	0.00255428	0.0041575	0.000921659
AT1G07000	-	0	2131	0.00307386	0.00418527	0.00350588	0.00423794	0.0035524	0.00367791	0.00399345	0.00284233	0.00365396	0.00276444	0.00413324	0.00373469	0.0037037	0.0044964	0.00391543	0.00345152	0.00767965	0.00393249	0.00282353	0.00482315	0.00442684	0.00481348	0.0039801	0.00467572	0.00471106	0.00253165	0.00578396	0.00997755	0.00545302	0.00893551	0.00686892	0.00282885	0.00479781	0.00193498	0.00293926	0.0030842	0.0022309	0.00383509	0.00357733	0.00441014	0.00290698	0.00364656	0.00413793	0.00145349	0.00323251	0.00121139
AT1G07010	+	0	2417	0.122838	0.00699384	0.00432471	0.165823	0.00395217	0.00336692	0.182759	0.00325768	0.00347975	0.162844	0.00349122	0.00384333	0.1947	0.00359712	0.00441351	0.0309446	0.00961538	0.00434186	0.0318302	0.00871586	0.00512674	0.0313931	0.0028363	0.00439038	0.037785	0.00290698	0.00410678	0.031688	0.00583885	0.00449438	0.0372309	0.00948905	0.00878024	0.00940171	0.00302198	0.00260027	0.019334	0.025693	0.00313381	0.00396825	0.00243013	0.00324149	0.225479	0.0144033	0.00331178	0.153425
AT1G07020	-	0	795	0.00381777	0.00152555	0.00269037	0.00325815	0.00411523	0.00214205	0.00318748	0.00176835	0.00267267	0.00277136	0.00416811	0.00272651	0.00146413	0.00417537	0.00336247	0.00331126	0.00776398	0.00375587	0.00283822	0.00413793	0.00361827	0.0215889	0.0126422	0.0249703	0.00533944	0.00340522	0.00434153	0.00472973	0.00502008	0.00263678	0.00459137	0.0065703	0.00677507	0.00294985	0.00176367	0.00220933	0.00224972	0.00174216	0.00244798	0.00229095	0.00650407	0.00256937	0.00648298	0.0070922	0.00380228	0.00437637
AT1G07025	-	0	500	0.892614	0.415756	0.0343228	0.788202	0.00586378	0.00469552	0.799113	0.00669856	0.00502513	0.781013	0.0610169	0.00905105	0.710084	0.252212	0.0309278	0.0131579	0.00269542	0.00271003	0.0728477	0	0.00172712	0.0264901	0.00286123	0.00649351	0.0412979	0.00322061	0.00584174	0.0275974	0.00169779	0.00450704	0.0286055	0.0182073	0.026648	0.00883978	0.00247831	0.00406339	0.289562	0.377104	0.0269637	0.0163934	0.0844156	0.00537057	0.914358	0.558333	0.0665323	0.814685
AT1G07030	-	0	2389	0.0300382	0.00409187	0.00402078	0.0205122	0.00358723	0.00348233	0.0239837	0.00456765	0.00342365	0.0174233	0.00303235	0.0032709	0.0135034	0.00301432	0.004503	0.00876095	0.00942285	0.00731113	0.00174927	0.002331	0.00399372	0.0091638	0.00526316	0.00579352	0.00422833	0.00375626	0.00474276	0.00477845	0.00435299	0.00482315	0.00372362	0.00486618	0.0041708	0.00325444	0.00174774	0.00252401	0.00432526	0.00722311	0.00239367	0.00380469	0.013756	0.00351091	0.0251142	0.0167516	0.0138011	0.0308765
AT1G07040	-	0	2370	0.102794	0.00407669	0.00290372	0.0915714	0.00359903	0.00342329	0.175977	0.00390494	0.00415223	0.10755	0.00322122	0.00368089	0.0944444	0.00270636	0.00508326	0.0181715	0.00405268	0.00418198	0.0193798	0.00468165	0.00577454	0.0193218	0.0107066	0.0082683	0.0236372	0.00468567	0.00466965	0.0211592	0.00274617	0.00490848	0.0313943	0.00549652	0.00415408	0.00190174	0.0015983	0.00190515	0.0181661	0.00226586	0.00259259	0.00316206	0.00268276	0.00387989	0.0554273	0.00803213	0.00456621	0.0550193
AT1G07050	-	0	1051	0.00500179	0.00373909	0.003452	0.0030546	0.00173989	0.00269724	0.00531385	0.00481481	0.00282778	0.00347947	0.00318852	0.00282681	0	0.0058309	0.00115741	0.00186916	0.00806452	0.00417246	0.00838574	0.00212314	0.00283976	0.00753769	0.002457	0.00487918	0.00156986	0.00504202	0.00577534	0.00879397	0.00268456	0.00891266	0.0016129	0.00549451	0.00304229	0	0.0021322	0.00213068	0.00473934	0.00581395	0.00300558	0	0	0.00329625	0.00254453	0.00296736	0.00361384	0
AT1G07051	+	0	229	0.0101744	0.00290276	0.00241721	0.00275482	0.00269542	0.003246	0.00120048	0.00117925	0.00313349	0.00520833	0.00254453	0.00311457	0	0	0.00510204	0.00507614	0.00518135	0.00290416	0	0	0.00278164	0.00497512	0.00985222	0.00360036	0.00497512	0.00985222	0.00620018	0	0	0.00563063	0	0	0.00309119	0.00323625	0.00621118	0.00165654	0	0	0.00260417	0.0070922	0.00680272	0.00121065	0	0	0.00357782	0.00854701
AT1G07060	-	0	1290	0.00425419	0.00466941	0.0038004	0.00282619	0.00329652	0.00454285	0.00342955	0.00245422	0.00398426	0.0142857	0.00312207	0.00342565	0.00206612	0.00429799	0.00288704	0.00239521	0.00494234	0.00512582	0.00520833	0.000914077	0.0024325	0.00398089	0.00602047	0.00414607	0.00531444	0.0100946	0.0152434	0.0039032	0.00492072	0.00452041	0.00450045	0.00823306	0.00961538	0.00251099	0.00380952	0.00251383	0	0.0344828	0.00499168	0.00311526	0.00436205	0.00238592	0.0178571	0.00675024	0.00381783	0.00930233
AT1G07070	+	0	1287	0.00450093	0.00323303	0.00331636	0.0034965	0.00318134	0.00349229	0.00306044	0.00214541	0.00416071	0.00415024	0.00232019	0.00377071	0.00161812	0.00291121	0.00526039	0.00326442	0.0108055	0.00604839	0.00410959	0.0025413	0.00493537	0.00174825	0.00426257	0.00351382	0.00188679	0.00595238	0.00424929	0.0041806	0.00531511	0.00500214	0.0113879	0.00397614	0.0046595	0.00127551	0.00355661	0.00363436	0	0.00388098	0.00389959	0.0041958	0.00382653	0.0035309	0.00412088	0.0037037	0.00416281	0.00166667
AT1G07080	+	0	2212	0.0833735	0.00511152	0.00407345	0.0279761	0.00441928	0.00352453	0.0949291	0.00369241	0.00350598	0.0681873	0.003125	0.00303327	0.0297872	0.00688976	0.00465904	0.0125858	0.00583431	0.00411619	0.0111475	0.00242131	0.00411672	0.022739	0.00329722	0.00387174	0.0158259	0.00374883	0.00366114	0.00966387	0.00501253	0.00401678	0.00283822	0.00725295	0.00537996	0.0066072	0.0150256	0.00347364	0.0185484	0.000752445	0.00302067	0.00225394	0.0108774	0.00451292	0.0745501	0.0355932	0.00402239	0.0327103
AT1G07090	-	0	942	0.00420266	0.00351425	0.00284327	0.00444821	0.00137363	0.00259605	0.0047205	0.00447594	0.00312355	0.00334658	0.00267112	0.00192976	0.00286944	0.00234742	0.00298954	0.00358852	0.00793651	0.0039818	0.00402145	0.00821355	0.00474255	0.00324886	0.00334821	0.0031746	0.00621547	0.00693642	0.00907563	0.00302343	0.00475624	0.00461812	0.0013708	0.00550055	0.00369128	0.00157563	0	0.00234497	0.000907441	0.0046729	0.00374181	0.00535475	0.00446429	0.00327011	0.0013245	0.00655022	0.00448143	0.00328407
AT1G07100	+	0	73	0.00118203	0.0047619	0.003885	0.00117096	0.00226757	0.00246103	0.0131048	0.0154739	0.0070373	0.00398406	0	0.00559441	0.00671141	0	0.0144928	0.00947867	0.0165289	0.00342466	0.0037037	0	0.00473934	0.00323625	0	0.00397614	0.00362319	0.00714286	0.00566572	0.0190476	0.0193548	0.0123203	0	0	0.00634921	0	0	0.00447427	0.0192308	0	0	0	0	0	0	0	0	0.0188679
AT1G07110	-	0	6044	0.447022	0.00514425	0.00404429	0.45001	0.00385529	0.0038417	0.454176	0.00467495	0.00351638	0.456871	0.00384298	0.00335675	0.43954	0.00244233	0.0026098	0.0639441	0.00555005	0.00396981	0.0912106	0.00447427	0.00484562	0.0288443	0.00474888	0.0053855	0.0594878	0.00626025	0.00750639	0.0407143	0.00659022	0.0063872	0.0517566	0.00589592	0.00456556	0.0196388	0.00433557	0.00202604	0.0731293	0.0906965	0.00425834	0.00749918	0.0245922	0.00378319	0.506975	0.145838	0.0116898	0.442493
AT1G07119	+	0	2192	0.144659	0.00572519	0.00396355	0.164939	0.00381929	0.00380537	0.167703	0.00311303	0.00486849	0.143196	0.00383658	0.00429437	0.217054	0.00406229	0.00266046	0.0117845	0.00454545	0.00610252	0.0177305	0.00613497	0.00472813	0.00584795	0.00488003	0.00426605	0.0187861	0.00385769	0.00544484	0.00935126	0.0074813	0.00501761	0.0204208	0.00563486	0.00443519	0.0013973	0.00711035	0.00353157	0.0110294	0.117921	0.00625856	0.00631579	0.0521797	0.0054872	0.142857	0.0592748	0.0042449	0.183515
AT1G07120	-	0	1821	0.202042	0.00566142	0.00408261	0.21894	0.0046198	0.00381419	0.218043	0.00324588	0.0047016	0.198027	0.00380907	0.00436148	0.283647	0.00456621	0.00250144	0.0171731	0.00493653	0.00604331	0.0231707	0.00643501	0.00470367	0.0079858	0.00507614	0.00429233	0.0243902	0.00395062	0.00564103	0.0126283	0.00733198	0.00451254	0.0246423	0.00506971	0.00436908	0.00193175	0.0078329	0.00350233	0.0159574	0.139873	0.00721769	0.004329	0.057272	0.00596498	0.201229	0.0672609	0.00485343	0.261851
AT1G07128	-	0	796	0.00562485	0.0041841	0.00738656	0.00281889	0.00222552	0.00306351	0.0025729	0.00289376	0.0041876	0.00247859	0.00315126	0.00354571	0.00198413	0	0.000933707	0.00561798	0.00386847	0.00226372	0.00542741	0.00683371	0.00393443	0.00643501	0.0117146	0.0123457	0.0281577	0.0262069	0.0232039	0.00435256	0.00511073	0.0046875	0.00347524	0.00410397	0.00491199	0.00313808	0.00255102	0.00324675	0.00297619	0.00228833	0.00268097	0.00249066	0.00763359	0.00392413	0.00410678	0	0.00421941	0.00371747
AT1G07130	+	0	957	0.0047531	0.00402145	0.00601088	0.00326223	0.00299786	0.00274076	0.00262898	0.000537924	0.00385356	0.0029383	0.00294613	0.0041058	0	0	0.00302801	0.00470035	0.00421941	0.00186133	0.0042796	0.00507614	0.0037296	0.0026738	0.00578704	0.00315006	0.0286436	0.0288754	0.0201391	0.00334821	0.00552486	0.00483259	0.00377003	0.00155763	0.00475221	0.00275179	0.00190476	0.00243578	0.0033389	0.00287356	0.0034965	0.00262812	0.00896861	0.00462963	0.00215517	0	0.00480538	0.00369686
AT1G07135	-	0	731	0.00550055	0.00234192	0.00529395	0.00300946	0.00457666	0.00351379	0.00315126	0.00393185	0.00443766	0.00700742	0.00393701	0.00374396	0	0.00660793	0.0015674	0.00533808	0.00468019	0.003003	0.0138889	0	0	0.00789474	0.00696056	0.00397702	0.00561798	0.00990099	0.00407609	0.0110565	0.00929152	0.0170157	0.00688073	0.0042328	0.00299963	0.0045208	0.0008285	0.00364842	0	0	0.00409836	0.00763359	0	0.00585823	0.156069	0.139442	0.138929	0.00232019
AT1G07140	-	0	2070	0.00335965	0.00419892	0.00440513	0.00319489	0.00306553	0.00358487	0.00378975	0.0052423	0.00395909	0.00377304	0.00300821	0.00397823	0	0.00402901	0.00346162	0	0.00428135	0.00564607	0.0106007	0.00693001	0.00555042	0.00458453	0.00528402	0.00489836	0.0106952	0.00956215	0.012454	0.00527426	0.00380068	0.0049505	0.00624025	0.00501882	0.00458392	0.00229533	0.00276328	0.00268889	0.000968054	0.00290065	0.00368121	0.00128041	0.00353045	0.0024558	0.00564972	0.00181928	0.00481309	0.00197628
AT1G07150	-	0	1857	0.00540541	0.00288066	0.00441546	0.00446229	0.00302115	0.0035935	0.0022805	0.0033723	0.0040076	0.00269402	0.00303788	0.00352803	0.00376223	0.00242424	0.00159693	0.00537924	0.00736648	0.00455745	0.00425306	0.00453309	0.00506757	0.0044159	0.00206612	0.00565611	0.00279107	0.00198544	0.00475301	0.00352734	0.00381437	0.00422007	0.0075535	0.00299401	0.00844044	0.001524	0.00169996	0.00292233	0.00213675	0.00609756	0.00207715	0.00659077	0.000983284	0.00379939	0.00243309	0.00649351	0.00224341	0.00242522
AT1G07160	-	0	1840	0.00312346	0.00254263	0.00322819	0.00548074	0.00378204	0.0037029	0.00333278	0.00339035	0.00386766	0.00362897	0.00353126	0.0034256	0.00221239	0.00203046	0.00258102	0.00670241	0.00632911	0.00419748	0.00362319	0.00359971	0.0048011	0.00501393	0.00217155	0.00501421	0.00627138	0.00357143	0.00593066	0.00353714	0.00425532	0.004838	0.00753904	0.00529101	0.00469938	0.00146897	0.0010377	0.00300365	0.00088574	0.00391236	0.00234687	0.00255319	0.00235849	0.00191342	0.00451671	0.00414938	0.0057818	0.00525624
AT1G07170	+	0	1142	0.00362788	0.00349	0.00358836	0.00497512	0.00380872	0.00424517	0.00162514	0.00331911	0.00337086	0.00209908	0.00281373	0.00413962	0.00127551	0.00220022	0.00467134	0.00242424	0.00558036	0.00626781	0.00210748	0.00524017	0.00541516	0.00625978	0.00140154	0.00512113	0.00902527	0.0104502	0.0115847	0.00224215	0.00660502	0.00572738	0.0172058	0.0177877	0.017377	0.00467775	0.00374357	0.0045156	0	0	0.00306748	0.004	0	0.00543663	0.00493827	0.00115207	0.00518639	0.00381679
AT1G07175	+	0	444	0.0023753	0.00211193	0.00288141	0.00284225	0.00431965	0.00358926	0.00349515	0.00279851	0.00379383	0.00302245	0.00501505	0.00286533	0	0.00546448	0.0042523	0.0018315	0.00787402	0.00526008	0.0021692	0.005	0.00318269	0.0035461	0	0.00471698	0.0149007	0.0263158	0.0233251	0.00301205	0.0105634	0.00384615	0.0014881	0.00337838	0.00371747	0.00118624	0.00263158	0.0021097	0	0.016129	0.00304646	0.00201207	0	0.00249377	0.00243309	0	0.00514706	0.00251256
AT1G07180	+	0	2614	0.0103993	0.00380177	0.00351706	0.0124085	0.0026436	0.00410118	0.0128706	0.00356577	0.00347517	0.0198983	0.00326982	0.00393182	0.00870322	0.00511509	0.00520494	0.00337458	0.00509626	0.00466935	0.00713359	0.00628931	0.00333663	0.00304723	0.00234742	0.00480316	0.00365297	0.00614574	0.00485266	0.0103434	0.012309	0.00991736	0.00415282	0.00343774	0.00427317	0.00382016	0.00283768	0.00416503	0	0.00572246	0.00218087	0.00250836	0.00532319	0.0037611	0.0306193	0.00346741	0.00392582	0.000907441
AT1G07190	+	0	164	0.00967118	0.00911458	0.011925	0.00376648	0.00383142	0.00361736	0.00797872	0	0.00679852	0.00191939	0.00387597	0.00376569	0	0	0.00261097	0	0.0102041	0.0027027	0	0.00793651	0	0.00729927	0	0.00788644	0	0	0.00169205	0	0	0.00517241	0.00666667	0.00442478	0.00272851	0	0.0107527	0.00486027	0	0	0.00197239	0	0.0566038	0.00289855	0.012987	0	0	0.0103093
AT1G07200	-	0	3827	0.275855	0.00402936	0.00373796	0.265464	0.00294017	0.0039352	0.285403	0.00359562	0.00363951	0.260533	0.00324799	0.00350993	0.199191	0.003386	0.00323674	0.0382731	0.00456919	0.00462963	0.0722563	0.0059817	0.00494165	0.0184235	0.00639053	0.00775138	0.054684	0.00830833	0.00942606	0.0374564	0.00663312	0.00720321	0.0416884	0.00331492	0.00411881	0.00263461	0.00169549	0.00215121	0.0489731	0.0633304	0.00508381	0.00533662	0.00445236	0.00237969	0.23677	0.0523605	0.00588311	0.214003
AT1G07210	+	0	1759	0.00371471	0.0032056	0.00407792	0.00251612	0.00283592	0.003756	0.0193477	0.0038782	0.00379486	0.00895976	0.00462096	0.00345909	0.0182328	0.00555042	0.00420447	0.0128514	0.00280899	0.00422716	0.0112888	0.00424448	0.00289073	0.00431732	0.00606586	0.00399772	0.0142487	0.0113575	0.0149887	0.0132948	0.00571973	0.00370902	0.0182482	0.0074001	0.00579272	0.00126957	0.00110947	0.00253782	0.00341686	0.00343938	0.00346771	0.000994036	0.00571429	0.00547112	0.00213675	0.0045208	0.00397103	0.00273973
AT1G07220	-	0	2549	0.148132	0.00501134	0.00348722	0.130101	0.00314125	0.0032771	0.135512	0.00236967	0.00367659	0.112519	0.00402212	0.00340873	0.118132	0.00540541	0.00351288	0.041358	0.00987306	0.0127512	0.0414861	0.0044226	0.00549524	0.0156919	0.00833965	0.00685277	0.0387714	0.00402253	0.00645503	0.0159329	0.00332447	0.00404313	0.0570942	0.0109463	0.00658749	0.00329272	0.00213276	0.00264311	0.0213415	0.0416667	0.00474308	0.00693909	0.00708801	0.00355503	0.14241	0.0118343	0.00405001	0.128733
AT1G07230	-	0	2729	0.00382616	0.00289606	0.00367134	0.00276421	0.00383967	0.00373487	0.00283077	0.00413318	0.00396268	0.00388567	0.00303761	0.00405242	0.0034626	0.00204499	0.00294022	0.00296359	0.00299786	0.00432125	0.00618325	0.00491535	0.00397232	0.00441664	0.00483286	0.00438931	0.00530035	0.00213068	0.00529191	0.00499559	0.00396301	0.00345793	0.00346894	0.00345477	0.00507099	0.00239965	0.00262969	0.00268112	0.00321958	0.000649351	0.00251454	0.00314465	0.00388098	0.00447393	0.00352526	0.00489596	0.00302289	0.0013459
AT1G07240	+	0	1761	0.00351199	0.00500835	0.00385592	0.00336352	0.0027972	0.00310693	0.00417599	0.00244499	0.00320649	0.00289788	0.00357259	0.00355576	0.00487013	0.00224972	0.00517866	0.00550796	0.00912863	0.0138833	0.00743243	0.00656045	0.00339597	0.00238095	0.00528402	0.00597578	0.00605778	0.00671592	0.00523118	0.012357	0.0150849	0.00863636	0.00363802	0.00253004	0.00634577	0.000314169	0.00469283	0.00288462	0.00165563	0	0.00293255	0.000722543	0.00192308	0.00475543	0.00440205	0.00203874	0.00373433	0.00123457
AT1G07250	+	0	1666	0.00394432	0.00207684	0.00338035	0.00414643	0.00274958	0.00420673	0.00299024	0.00573559	0.00329366	0.00331409	0.00382336	0.00439922	0.00482315	0.00143266	0.00282714	0.0026455	0.00556586	0.00662069	0.00224593	0.00483092	0.00472353	0.0056243	0.00134862	0.00735294	0.0037037	0.00167084	0.00534283	0.0147783	0.0103806	0.0155627	0.00958904	0.00671961	0.00935829	0.00201207	0.00181818	0.00385516	0.00158983	0.00429185	0.00153198	0.00388853	0.00339367	0.00324781	0.00225734	0.00406091	0.00321826	0.00266193
AT1G07260	-	0	1725	0.0023989	0.00429009	0.00281852	0.00184182	0.001545	0.00302801	0.00317299	0.00338737	0.00311309	0.00316424	0.00293363	0.00411977	0.000710227	0.00615006	0.00369458	0.00662565	0.003108	0.0054016	0.0113865	0.0187573	0.00727651	0.00764154	0.00621891	0.00627943	0.00330169	0.00820283	0.00448048	0.00369997	0.004375	0.00366435	0.00362188	0.00516796	0.00516845	0.00187416	0.0034163	0.00332628	0.00186451	0.00107181	0.0038806	0.00331785	0.00117647	0.00399069	0.00287191	0.00305499	0.00432099	0.0052356
AT1G07270	-	0	3140	0.00392095	0.00459926	0.00328404	0.00246373	0.00272975	0.00376163	0.00320419	0.00263339	0.00411882	0.00332992	0.00377337	0.00317924	0.00104058	0.00310284	0.00320247	0.00518135	0.0108211	0.00986316	0.00141343	0.00257898	0.00638861	0.00313972	0.00616406	0.00496689	0.00151286	0.00369942	0.00474951	0.00843882	0.00979167	0.00983015	0.00808898	0.007708	0.0075254	0.00341815	0.00376004	0.00285891	0.0025974	0.0427019	0.00623455	0.00528169	0.00645682	0.00525668	0.00517241	0.00698216	0.00357481	0.00238379
AT1G07280	+	0	3130	0.00340281	0.00310559	0.00400618	0.00323396	0.00348242	0.00385578	0.00231481	0.00285463	0.00357563	0.00300197	0.00334572	0.00372502	0.00457666	0.00309406	0.00476728	0.01321	0.0149903	0.0122891	0.00457038	0.00410467	0.00452174	0.00348837	0.00327466	0.00394991	0.00364033	0.00520625	0.00582741	0.00416133	0.00770642	0.00785461	0.00402955	0.00505963	0.00533017	0.00204082	0.00306407	0.00219071	0.00406504	0.00185414	0.00169738	0.00171038	0.00313087	0.0029558	0.00737379	0.00927644	0.0131403	0.00229885
AT1G07290	-	0	2172	0.143065	0.00373585	0.0033528	0.194542	0.00394906	0.00417095	0.192161	0.00299252	0.00402642	0.177903	0.00327809	0.00360546	0.143312	0.0048376	0.00392242	0.0269966	0.00258532	0.00414409	0.0497738	0.0015873	0.00451467	0.0220472	0.00565171	0.00417674	0.0269331	0.00316456	0.00389864	0.0275913	0.00502344	0.00379404	0.025344	0.00845804	0.00806367	0.0137966	0.00568053	0.00486367	0.0233723	0.169853	0.00882952	0.00165837	0.00422833	0.0041621	0.165725	0.0184887	0.00547809	0.16548
AT1G07300	-	0	734	0.00140318	0.00319943	0.00496095	0.0313119	0.00388408	0.00356491	0.00201857	0.00382476	0.0037063	0.00317334	0.00462107	0.00371377	0	0.00604839	0.00397501	0.00779221	0.00639659	0.00453662	0.00569801	0.00454545	0.00635324	0.00520833	0.00207469	0.00550627	0.00576923	0.00429799	0.00498339	0.00152905	0.00689655	0.00556647	0.00911458	0.00383509	0.00399361	0.0038059	0.00307692	0.00241017	0.00498753	0.004158	0.00176574	0.00289855	0.00659341	0.00630915	0	0.00295421	0.00481232	0
AT1G07310	-	0	1452	0.00247076	0.00469885	0.00375731	0.00384246	0.00426656	0.00317289	0.00224115	0.00416204	0.00369298	0.00434783	0.00348905	0.00360673	0.00288184	0.00603865	0.00348432	0.00438048	0.00257069	0.00398747	0.00431779	0.00443459	0.00423729	0.0104408	0.0160584	0.018797	0.00373333	0.00503235	0.00511447	0.00673023	0.00195312	0.00462963	0.00183936	0.00373413	0.00375281	0.00233281	0.00396825	0.00307587	0.00179856	0.00451977	0.00469314	0.00352734	0.00238949	0.00285408	0.031068	0.01221	0.0188162	0.00615764
AT1G07320	+	0	1396	0.00400566	0.00310655	0.00329208	0.00300439	0.00398773	0.00338696	0.00346901	0.00304785	0.003141	0.00332502	0.00286862	0.00349379	0	0.0051458	0.00363516	0.00345125	0.00241838	0.00593542	0.00489716	0.0089955	0.00493066	0.00289296	0.00138313	0.00321942	0.00352423	0.004662	0.00431862	0.00455433	0.00356506	0.00525869	0.00742942	0.00501002	0.00477707	0.00293399	0.00341763	0.00220143	0.00291121	0	0.00512633	0.00138313	0.00390625	0.00470503	0.00340522	0.00471698	0.00305437	0.00465116
AT1G07330	+	0	2454	0.0993694	0.00653093	0.00445065	0.0887974	0.00438269	0.003493	0.0929129	0.00312323	0.00448576	0.0786178	0.0043691	0.0031662	0.092668	0.00361664	0.00336237	0.0136869	0.00241313	0.00483451	0.0118505	0.00392597	0.00559758	0.00831354	0.00308536	0.00385286	0.016415	0.00488171	0.00404702	0.0124083	0.00554017	0.00519312	0.00927536	0.00656866	0.00933256	0.00425351	0.00487805	0.00497478	0.0106157	0.0419126	0.00732265	0.00361011	0.0101442	0.00291777	0.0971541	0.0164894	0.00569723	0.0594937
AT1G07340	+	0	2028	0.00389547	0.00327918	0.00435599	0.00313316	0.00334652	0.00429443	0.00325608	0.00387597	0.00388472	0.00819414	0.00152165	0.0041351	0.00193798	0.00259067	0.00183276	0.00222552	0.00594845	0.0065272	0.00293686	0.00394997	0.00412939	0.0113772	0.00987383	0.0103851	0.0105198	0.010451	0.0112212	0.00643777	0.00690608	0.00410975	0.00338164	0.00541761	0.00440917	0.000382555	0.0021254	0.00314349	0.00105597	0.00365965	0.00296223	0.0034965	0.00450789	0.00331194	0.0190763	0.00634633	0.00280243	0
AT1G07350	-	0	2676	0.27558	0.00446191	0.00338381	0.271569	0.00324645	0.00293686	0.243039	0.00358725	0.00351206	0.281479	0.00266026	0.00316658	0.225631	0.00234329	0.00425063	0.0276056	0.00607761	0.00457782	0.0375	0.00488759	0.00362076	0.0195087	0.00319489	0.00568475	0.0400176	0.00814513	0.00814641	0.0135135	0.00278649	0.0040615	0.0324446	0.00508618	0.00475059	0.00154799	0.00234619	0.00263177	0.00440529	0.0178792	0.00407512	0.00387097	0.0420875	0.00395257	0.180095	0.1337	0.007414	0.259897
AT1G07360	-	0	2476	0.225815	0.00369434	0.00406423	0.21687	0.00359114	0.0031529	0.235319	0.00321116	0.00385665	0.208412	0.00368529	0.00396919	0.221735	0.00138122	0.00274779	0.0301171	0.0145349	0.0151042	0.0362903	0.00404494	0.00485127	0.0182435	0.00527295	0.00620696	0.0264434	0.00649129	0.00512874	0.0166261	0.00473233	0.00424967	0.0185345	0.00485594	0.00444849	0.00206856	0.00196378	0.00270233	0.00846154	0.0347144	0.00183885	0.00383877	0.00686499	0.00468255	0.22543	0.0227158	0.00267937	0.206239
AT1G07370	+	0	1411	0.00466336	0.00318697	0.00459687	0.00309076	0.0029995	0.00350248	0.000735565	0.00422365	0.00327235	0.00242522	0.00324024	0.00303786	0.00170068	0.00561167	0.003367	0.00681199	0.00415282	0.00477575	0.0032	0.00449236	0.00597163	0.00450958	0.00925926	0.00380984	0.00321543	0.00441989	0.00465252	0.00434405	0.00715746	0.00435299	0.00267142	0.00656455	0.00401551	0.00211566	0.00389408	0.00248885	0.00775194	0.0209163	0.00418994	0.00198807	0.00972053	0.00608779	0.00151515	0.00168209	0.00337482	0.00408163
AT1G07380	-	0	3477	0.125602	0.00464073	0.00432201	0.126402	0.00384295	0.00383816	0.15925	0.00452668	0.00382487	0.134099	0.00339026	0.00368281	0.0856102	0.00471698	0.00327589	0.0162389	0.00669507	0.0048456	0.0205158	0.00268456	0.00439722	0.0265407	0.00635647	0.00638136	0.0218945	0.00508776	0.00428805	0.0239544	0.0119232	0.0105546	0.0143189	0.00714605	0.0074472	0.00396221	0.00213904	0.00268057	0.0158863	0.0230263	0.00400879	0.00701481	0.00365798	0.0040239	0.168012	0.0210896	0.00788606	0.117168
AT1G07390	+	0	4927	0.274434	0.00513642	0.00362473	0.283137	0.00381272	0.00342874	0.281648	0.00368353	0.00377737	0.299087	0.00344317	0.00368989	0.26592	0.00422764	0.00324582	0.0469854	0.00529355	0.00816985	0.0455199	0.00384193	0.00424172	0.039065	0.0035036	0.00438507	0.0549342	0.0038525	0.00460535	0.0465452	0.016267	0.00766737	0.0202745	0.011202	0.00498012	0.0139686	0.00329466	0.00325277	0.0650814	0.2263	0.0233246	0.0121681	0.100643	0.0132603	0.271549	0.103794	0.0158307	0.228896
AT1G07400	+	0	815	0.00491188	0.00410004	0.00305188	0.00273	0.00354052	0.00429784	0.00512048	0.00700165	0.00348002	0.0032077	0.00256881	0.00197793	0.00376648	0.0025641	0.00537996	0.00352941	0.00163132	0.0064695	0.0017094	0.00688073	0.00467563	0.00676983	0.00428571	0.00548374	0.0052356	0.00426743	0.00405904	0.00486855	0.00658762	0.00730194	0.00211268	0.00607903	0.0038525	0.00240674	0.000906618	0.00249032	0	0.00236407	0.000671141	0.00505051	0.00729927	0.00268817	0.00228571	0.0102215	0.00388161	0.00210084
AT1G07410	+	0	1101	0.00340522	0.00473108	0.00441549	0.00442923	0.00432152	0.0042096	0.00273349	0.00462175	0.00373134	0.00191058	0.00366002	0.00369004	0.00346021	0.0110294	0.00467775	0.000933707	0.00501002	0.00342466	0.00271003	0.00240964	0.00216372	0.00208768	0.00322841	0.00637233	0.00465549	0.00285171	0.00720769	0.00380518	0.00258176	0.00359281	0.0019802	0.00378215	0.0054019	0.00267953	0.00232019	0.00165975	0.00382166	0.00404858	0.00164813	0.00309598	0.00428725	0.00423089	0.00455581	0.00524246	0.00527307	0.00145349
AT1G07420	+	0	2490	0.0206697	0.00502159	0.0043341	0.0339915	0.00327809	0.00405125	0.0375295	0.00490848	0.0037014	0.0597954	0.00363901	0.00386344	0.0450563	0.00353149	0.00259994	0.0101925	0.00892438	0.0122192	0.0154321	0.00396825	0.00425907	0.0138977	0.00388176	0.00534855	0.00732303	0.00705009	0.00451349	0.0135048	0.00679067	0.00420345	0.0050923	0.00875203	0.00557027	0.00257334	0.00270603	0.00243394	0.0071599	0.0258572	0.00244648	0.0059952	0.00617284	0.00415535	0.0594966	0.00628601	0.00562047	0.0319149
AT1G07430	-	0	1993	0.00313416	0.00498487	0.00376648	0.00330099	0.00352671	0.00303716	0.00582739	0.00276549	0.00321767	0.00220264	0.00426877	0.00372439	0.004313	0.00415369	0.00462657	0.00182482	0.0015748	0.00503271	0.00419815	0.00981873	0.00552196	0.00520833	0.00314465	0.00443459	0.00456919	0.00238806	0.0036452	0.0104012	0.0105263	0.0158515	0.00381008	0.0030426	0.00447043	0.00166826	0.00246914	0.00267606	0.0010627	0.0065666	0.00206307	0.00104058	0.000881057	0.00320793	0.00335196	0.00389484	0.00450306	0.00139665
AT1G07440	-	0	1581	0.00319303	0.00487641	0.00401153	0.00176056	0.00397812	0.00305511	0.00421704	0.00372168	0.00366517	0.00330368	0.00347485	0.00338737	0.0017094	0.00728408	0.00377537	0.00619579	0.00419874	0.00530421	0.00156986	0.00427716	0.0040059	0.00313808	0.0022792	0.00374822	0.00478927	0.00441014	0.00606608	0.00178731	0.00491642	0.00453155	0.00192493	0.00343446	0.00538186	0.00241935	0.00180995	0.00281984	0.0094162	0.00822199	0.00234137	0	0.00609137	0.00229167	0.00170358	0.00202224	0.00411335	0.00471698
AT1G07450	-	0	1410	0.138483	0.00472255	0.0047014	0.0112994	0.00352973	0.00330846	0.14039	0.00421704	0.00415742	0.0596383	0.00441826	0.00349734	0.154799	0.010352	0.00489663	0.00194553	0.004884	0.00738324	0.019685	0.00525624	0.00362526	0.0460526	0.00326442	0.00652073	0.0216606	0.0046729	0.00525813	0.0298954	0.00274977	0.00499932	0.00306748	0.00552486	0.00425249	0.00541126	0.00215672	0.002285	0.0075	0.0167785	0.00502272	0.00835655	0.00530973	0.00514668	0.102975	0.0101597	0.00490196	0.111486
AT1G07460	+	0	776	0.00220994	0.00410959	0.00364457	0.00186567	0.00196541	0.00342518	0.00262697	0.00315789	0.00435685	0.00344073	0.00346554	0.00361527	0	0	0.00357143	0.00182149	0.00645161	0.00461023	0.0075188	0.00702576	0.00750883	0.00130378	0.0107914	0.00489853	0.00460123	0.00716846	0.00273224	0.00365854	0.00164474	0.00366748	0.00134228	0.0035524	0.00590688	0.000884173	0.00116279	0.0039878	0	0.00879765	0.00223839	0.00184162	0	0.00294262	0.00253165	0.00617284	0.00126662	0.0487805
AT1G07470	+	0	3131	0.270327	0.00430416	0.0039959	0.238132	0.00341397	0.00337578	0.27176	0.00322581	0.00394401	0.263721	0.00420497	0.00367889	0.290786	0.00579151	0.00409237	0.0408049	0.00577521	0.00599046	0.0638801	0.00315657	0.00551159	0.051074	0.00406805	0.00423143	0.0442953	0.0114163	0.00691985	0.0486629	0.00734558	0.00792048	0.0339893	0.00615595	0.00481376	0.00360183	0.00483215	0.00207849	0.0224048	0.006691	0.00412694	0.00514328	0.0418293	0.00468994	0.307515	0.130909	0.0116185	0.281553
AT1G07473	-	0	923	0.00305188	0.00287947	0.00334475	0.001001	0.00369307	0.00397824	0.00272926	0.00199104	0.00311156	0.00223339	0.0047824	0.00466954	0.00309598	0.00277008	0.00209754	0.01002	0.00485437	0.00399334	0.0025974	0.002	0.00469116	0.00152672	0.00572246	0.00661551	0.00323625	0.00434783	0.00574713	0.00952381	0.00350467	0.00515118	0.0224551	0.0217654	0.0141343	0.00385109	0.00330761	0.00262927	0	0.00449438	0.0030303	0	0.00228311	0.0020475	0.00306748	0.00225225	0.00382044	0
AT1G07476	+	0	746	0.377404	0.00225327	0.00380658	0.388093	0.00469684	0.00361518	0.38494	0.00362131	0.00440877	0.347401	0.00316206	0.00323795	0.368421	0.00306748	0.00863132	0.0390625	0.00381679	0.00632625	0.0743034	0.00877193	0.00702106	0.0314465	0.00476948	0.00406354	0.0698113	0.0156986	0.0221071	0.024961	0.00953516	0.00310078	0.0456349	0.0121317	0.00679758	0.00801068	0.00441014	0.00248509	0.0160772	0.0994475	0.00838323	0.00584795	0.00737101	0.00547345	0.429412	0.00527704	0.00299401	0.44856
AT1G07480	-	0	3447	0.275061	0.004306	0.00405912	0.26807	0.0041393	0.00327248	0.304013	0.00359281	0.0036533	0.255682	0.00362494	0.00369084	0.292804	0.00427122	0.00361731	0.0441956	0.0128755	0.0145851	0.0381069	0.00526547	0.00425306	0.0218447	0.00287632	0.00430273	0.034919	0.00527357	0.0057363	0.0229791	0.0076025	0.00376464	0.0290365	0.00643382	0.00449627	0.00407779	0.00508367	0.00246622	0.0333333	0.125926	0.00892735	0.0107034	0.0168234	0.00393651	0.287383	0.0232068	0.00457728	0.328542
AT1G07485	+	0	746	0.00242131	0.00226244	0.00298146	0	0.00308404	0.00291282	0.00111359	0.00335345	0.00335334	0.00316122	0.00375469	0.00352775	0	0.00444444	0.00266383	0.00456621	0.0030581	0.00217202	0	0.012931	0.00225479	0	0	0.00300865	0	0.00791557	0.0035727	0	0.0103896	0.00329736	0	0.00222717	0.00455097	0.00304878	0.00176367	0.0031746	0	0.00429185	0.00149701	0	0	0.00406918	0	0	0.004002	0.00657895
AT1G07490	-	0	641	0.00242131	0.00177936	0.00275786	0	0.00361664	0.0028169	0.00111359	0.00406504	0.00294675	0.00316122	0.00444444	0.00361078	0	0.00531915	0.0026264	0.00456621	0.00355872	0.00151745	0	0.00985222	0.00252525	0	0	0.00239464	0	0.00914634	0.00387764	0	0.00898204	0.00355114	0	0.00262467	0.00518711	0.00304878	0.00205761	0.00285878	0	0	0.00118624	0	0	0.00414446	0	0	0.00297265	0.00657895
AT1G07500	-	0	265	0.00661704	0.00671141	0.00336449	0.00406504	0.00461894	0.00432181	0.00166667	0.00595238	0.00302245	0.00141643	0.00242131	0.00407886	0	0.00806452	0	0.0109589	0.00462963	0.00264201	0.00946372	0	0.0063593	0.00595238	0.003367	0.00267618	0.00437637	0.0110701	0.00815851	0.00784314	0.00323625	0.00268817	0.00395257	0.00920245	0.00540054	0	0.00297619	0.00312256	0	0	0.00145985	0	0.00662252	0.00375235	0	0	0	0
AT1G07510	+	0	4166	0.371008	0.00479712	0.0039544	0.389133	0.00358276	0.00358048	0.391204	0.00374645	0.00381846	0.402046	0.00317304	0.00342632	0.37878	0.00554135	0.00271579	0.0371799	0.00638051	0.0106759	0.0480693	0.00677857	0.0100947	0.0261204	0.00601161	0.00520033	0.0570199	0.00558419	0.00459659	0.0369379	0.0118076	0.00846956	0.0300654	0.00232313	0.00450348	0.00483721	0.00571429	0.00301255	0.0341598	0.098989	0.00312428	0.00634786	0.0101044	0.0039374	0.352881	0.0878931	0.00997333	0.372378
AT1G07520	-	0	2241	0.0834683	0.00466811	0.0036903	0.115446	0.00319687	0.00373085	0.144427	0.00386689	0.00307013	0.117478	0.00284202	0.00337817	0.0926295	0.00145666	0.00184715	0.0101626	0.00364394	0.00617871	0.00990099	0.00392597	0.0043003	0.00524194	0.00666032	0.00487904	0.0106622	0.00414556	0.00507546	0.0116333	0.00356506	0.00472579	0.00392328	0.00641254	0.00534998	0.00206825	0.00384193	0.00303872	0.0115146	0.00268637	0.00286123	0.000770416	0.0030175	0.00324737	0.117746	0.00666667	0.00412456	0.108315
AT1G07530	-	0	2887	0.305937	0.00365432	0.00375884	0.289745	0.00498325	0.00426494	0.252043	0.00386902	0.0041712	0.326253	0.00301573	0.00344545	0.381711	0.00399734	0.00360326	0.0325022	0.00359195	0.00361736	0.0511628	0.00461991	0.00536324	0.0272579	0.00632911	0.00456621	0.0467512	0.00381922	0.00572557	0.0346703	0.00980958	0.00927755	0.0265165	0.00992063	0.00668014	0.00249377	0.00280336	0.00204918	0.0266041	0.0322967	0.00177904	0.00677757	0.00386287	0.00336889	0.392694	0.0178902	0.00446346	0.323214
AT1G07540	-	0	2615	0.00448343	0.00352986	0.00465617	0.00272944	0.0033702	0.00315479	0.00422265	0.00398333	0.00309202	0.00322685	0.00391007	0.00362824	0.0203562	0.00364078	0.00509392	0.00537153	0.00304878	0.00409692	0.0018622	0.00384986	0.00609756	0.00337838	0.00661813	0.00856269	0.0106762	0.0077729	0.0102925	0.00993926	0.00905101	0.0102713	0.00201884	0.00562914	0.00555315	0.00172786	0.00333556	0.00337445	0.00323625	0.0209227	0.00415455	0.00258398	0.0556962	0.00839349	0.00330761	0.0224467	0.00515759	0.00643501
AT1G07550	-	0	3908	0.0156883	0.00458387	0.00428402	0.00391134	0.00436653	0.00360091	0.014274	0.00379007	0.00384544	0.0196968	0.00355101	0.00386804	0.0111329	0.00404131	0.00287873	0.00426136	0.00404313	0.00494289	0.00265534	0.0051395	0.00494345	0.00413936	0.00340219	0.00451334	0.00501157	0.00462963	0.00543448	0.00594307	0.00691039	0.00713371	0.00424975	0.003854	0.00545721	0.00132521	0.00273573	0.00283889	0.000562114	0.0149078	0.00552	0.00296209	0.00852515	0.00424304	0.0145808	0.0143037	0.00742574	0.0167598
AT1G07560	+	0	3776	0.0713461	0.00640049	0.00547027	0.054013	0.00275645	0.00355434	0.074088	0.00354736	0.00375951	0.0642077	0.00331532	0.00366461	0.0421687	0.00525465	0.00339545	0.00897666	0.0052521	0.004096	0.0155932	0.00562284	0.00477265	0.0113071	0.00389647	0.00490756	0.0249248	0.00623539	0.00496583	0.00920737	0.00415033	0.00540389	0.0110294	0.00559963	0.0079855	0.00286369	0.00344037	0.00285103	0.0193271	0.0223752	0.00537308	0.00340832	0.00459482	0.00416814	0.0600775	0.0074103	0.0042961	0.0593561
AT1G07570	-	0	2568	0.0493454	0.00497997	0.0031205	0.0731574	0.00388086	0.0037569	0.109199	0.00406009	0.00418803	0.105596	0.00258675	0.00409542	0.0496614	0.00369004	0.00266193	0.02	0.00915332	0.00888383	0.00781861	0.00334169	0.00432468	0.004375	0.00475382	0.00492178	0.0127307	0.00781805	0.00889388	0.00721587	0.00192308	0.00456841	0.0075406	0.00473186	0.00520464	0.00311943	0.00332463	0.00263061	0.00344828	0.0242192	0.00494012	0.00187266	0.0030426	0.00384961	0.122288	0.00829646	0.00518425	0.100407
AT1G07580	+	0	72	0.00949367	0.00316456	0.00299401	0.0264201	0.0198413	0.0176185	0.0131209	0.00289017	0.00176913	0.0113529	0.00284091	0.00474342	0	0	0.00717703	0.0217391	0.0232558	0.0265781	0.0145631	0.0149254	0.0290828	0.00512821	0.0153846	0	0.00571429	0	0.00522193	0.00884956	0.0136986	0.0187891	0.012987	0	0.00410678	0.00809717	0.0229885	0.0111524	0	0	0.00245098	0	0	0	0	0.0196078	0.00303951	0
AT1G07590	-	0	2868	0.165943	0.0048129	0.0043113	0.179749	0.00326513	0.00336071	0.196183	0.00361868	0.00317961	0.170669	0.00297122	0.00341966	0.199531	0.004329	0.00257069	0.0110681	0.0026469	0.00358423	0.0150693	0.00435594	0.00434082	0.0220478	0.00566372	0.00424139	0.0278315	0.0071644	0.00759741	0.0165004	0.00424056	0.00503557	0.0211082	0.00639098	0.0041097	0.00173913	0.00471567	0.00297064	0.0109632	0.00294334	0.0031264	0.00400229	0.00610094	0.00313937	0.20361	0.0604587	0.00579997	0.160088
AT1G07600	-	0	417	0.00145773	0.00553042	0.00422238	0.00134771	0.00409463	0.00362076	0.0039267	0.00223514	0.0029773	0.00112486	0.00227964	0.00401114	0	0.0080429	0.00379651	0	0	0.00440252	0	0.005	0.00855263	0.00952381	0.00477707	0.00418799	0.00478469	0.00162602	0.00431779	0.00512821	0.00191571	0.00683851	0.00515464	0.00732601	0.00419507	0.00352113	0.00706714	0.00777202	0	0	0.00162206	0	0.00240964	0.00261952	0.00990099	0.00307692	0.00245098	0
AT1G07610	+	0	581	0.00473934	0.00591985	0.00443001	0.00326087	0.00368701	0.00420053	0.00274223	0.00424328	0.00472032	0.00188857	0.00187056	0.00422782	0	0.00303951	0.00322581	0	0.00396825	0.00392157	0	0.00238095	0.00405093	0.00429185	0.0102389	0.00547303	0.00454545	0.00159236	0.00190042	0.00732601	0.0111111	0.0161385	0	0.00614439	0.00431034	0	0.00574053	0.00416157	0.0165289	0.129794	0.0120788	0	0	0.00308642	0.0583942	0	0.00289855	0
AT1G07615	-	0	2073	0.328912	0.00404422	0.00345122	0.277993	0.0037805	0.00287808	0.294945	0.00453129	0.00384385	0.305896	0.00344583	0.00402915	0.230928	0.00462535	0.00594434	0.0416956	0.00617708	0.00483361	0.0752239	0.00350877	0.00510986	0.0170524	0.00892511	0.00540292	0.0466768	0.0115462	0.00820356	0.0444638	0.00561798	0.00468357	0.0608261	0.00419385	0.00458716	0.0017326	0.00321637	0.00284238	0.00858369	0.00421053	0.00191902	0.00348432	0.00570497	0.00278422	0.256499	0.0076661	0.0055569	0.268939
AT1G07620	-	0	2452	0.0204195	0.004662	0.00353538	0.0355321	0.00256376	0.00351065	0.0612245	0.00366492	0.0039349	0.042134	0.00308459	0.00395456	0.0807522	0.00900901	0.00393912	0.00228659	0.00476474	0.00443008	0.00415282	0.0038961	0.00493047	0.00876168	0.00725256	0.00857993	0.00584795	0.00648056	0.00505101	0.00642742	0.00558419	0.00413851	0.00326797	0.00437828	0.00506082	0.0033389	0.00186683	0.00274883	0.00199203	0.0131173	0.0023877	0.0010352	0.000815661	0.0021294	0.0643739	0.00821918	0.00636339	0.0452261
AT1G07630	+	0	2595	0.0435259	0.004304	0.00403794	0.0454731	0.00350433	0.00369377	0.0563014	0.00215724	0.00424379	0.0456146	0.0031585	0.00378652	0.0421687	0.00678349	0.00479209	0.0158172	0.00536062	0.0049033	0.0259973	0.00820934	0.00690725	0.0220136	0.00487074	0.00505451	0.0097185	0.00237154	0.00622456	0.02319	0.00332668	0.00357339	0.0239726	0.00977907	0.010319	0.00195389	0.00305021	0.00281787	0.00765156	0.00137552	0.00165872	0.00237389	0.0109364	0.0041722	0.0434012	0.00317125	0.00341449	0.0538519
AT1G07640	-	0	1873	0.00300088	0.0025097	0.00330967	0.00361749	0.00298983	0.00351995	0.00366018	0.00383509	0.00499114	0.00881308	0.00277826	0.00428642	0.00112613	0.00426743	0.00377358	0.00223881	0.00183318	0.00622597	0.00438917	0.00832562	0.00549551	0.00998336	0.00889193	0.0109969	0.00610433	0.00430108	0.0072878	0.00790722	0.00451322	0.00564827	0.00455581	0.00418702	0.0058408	0.0011957	0.00407539	0.00175167	0.000881057	0.0010661	0.00307355	0.00818926	0.00442968	0.00240964	0.0125313	0.00717949	0.00447518	0.00294118
AT1G07650	-	0	7012	0.194074	0.00368435	0.00400958	0.218579	0.005664	0.00398614	0.193099	0.00359008	0.00355775	0.211634	0.00422531	0.0033887	0.214264	0.00460553	0.0032227	0.0513253	0.00866667	0.00679674	0.0608345	0.00483784	0.00463043	0.0377668	0.00739958	0.00704928	0.0407221	0.00534065	0.00493158	0.0407062	0.00614305	0.00477945	0.0349141	0.00721483	0.0067478	0.00685945	0.00300136	0.00241058	0.0290229	0.0622525	0.00451364	0.00348432	0.0337599	0.00480669	0.262909	0.0445205	0.00777772	0.2131
AT1G07645	-	0	948	0.00315956	0.00365888	0.00310915	0.00337458	0.00414479	0.00309119	0.00264423	0.00397675	0.00406023	0.00347021	0.00292826	0.00310976	0.00241838	0.00765697	0.00501044	0	0.00588235	0.00493733	0.00243309	0.00588235	0.0107945	0.00475436	0.005	0.00325733	0.00417362	0.00306435	0.00587326	0.00584795	0.00307692	0.00322297	0.00378072	0.00306748	0.00502952	0.00115009	0.00498931	0.00308008	0.00449775	0.0177165	0.00222099	0.00118624	0.0163205	0.0043554	0.00488759	0.00593824	0.00214592	0.00452489
AT1G07660	+	0	897	0.00306984	0.00553598	0.00336075	0.00295967	0.0024108	0.00294423	0.00434783	0.00110254	0.00356406	0.00405157	0.00235849	0.0040404	0.00558659	0.00303951	0.00445324	0	0.00540541	0.00265252	0.00668151	0.00581395	0.00490463	0.0078637	0.00168067	0.00472144	0.00595948	0.00332779	0.00508221	0.010101	0	0.00337584	0	0.00331675	0.00701754	0.00661521	0.00680272	0.00925688	0.00276243	0	0.00163488	0.00224215	0	0.00353001	0.00769231	0	0.00265722	0
AT1G07670	-	0	4493	0.364333	0.00423033	0.00443303	0.346738	0.00383229	0.00334498	0.335367	0.00443906	0.00357217	0.330156	0.00377033	0.00408062	0.278756	0.00266565	0.00309763	0.0558544	0.00407021	0.00394657	0.0912679	0.0053365	0.00499798	0.016815	0.00682927	0.00596399	0.0422012	0.00435127	0.0041337	0.0391167	0.0116861	0.00773631	0.0307839	0.0195857	0.00540311	0.00682382	0.00638814	0.00330293	0.0334262	0.114336	0.00816827	0.0106383	0.0353423	0.00424538	0.317933	0.11528	0.0129089	0.318106
AT1G07680	+	0	1174	0.00274451	0.00384957	0.00391514	0.00413313	0.00502892	0.00462439	0.001924	0.0039852	0.00398858	0.00282609	0.00562948	0.00365842	0.00277393	0.00508475	0.00375397	0.00330033	0.00134048	0.00568047	0.000940734	0.00678733	0.00412712	0.0041632	0.00591716	0.00434468	0.00267142	0.00539957	0.00626424	0.00171527	0.00721649	0.00601391	0.00306279	0.00815956	0.00600755	0.00153139	0.00121212	0.00233593	0.00571429	0.00513699	0.0019926	0.00461538	0.00518135	0.00416	0.00447761	0.00347222	0.00509392	0.00165563
AT1G07690	+	0	924	0.00208478	0.00481783	0.0045895	0.0023948	0.0018548	0.00417711	0.00314465	0.00479435	0.00272409	0.00299601	0.00278481	0.00308849	0.00230947	0.00723327	0.00267738	0.00639386	0.0116649	0.00604396	0.00442478	0.00646831	0.00327439	0.00359281	0.00541028	0.00525114	0.00686813	0.0119048	0.0125411	0.0031348	0.00172414	0.00444444	0.00227531	0.0028169	0.0037594	0.00279916	0.00345423	0.00173536	0.00401606	0.00322061	0.00287356	0.00845666	0.00981997	0.00299145	0.0110236	0.0177353	0.00980072	0.00262467
AT1G07700	+	0	1715	0.0247083	0.00228343	0.00371301	0.0268356	0.00312071	0.00323593	0.00534164	0.0034904	0.00342466	0.0133158	0.00445256	0.0028597	0.00402145	0.00237906	0.00323821	0.00205973	0.00537956	0.00560097	0.00923077	0.00306937	0.00397141	0.00366569	0.00416281	0.00349487	0.00424088	0.00656096	0.00403562	0.00612245	0.0100042	0.00830289	0.00926706	0.00837438	0.00488872	0.00270416	0.00556909	0.00234171	0.0153417	0.00733496	0.00355425	0.00371747	0.0208799	0.00351656	0.00684932	0.00589722	0.00364338	0.00123762
AT1G07705	+	0	4477	0.503712	0.00401628	0.00408089	0.524214	0.00322596	0.00371833	0.469248	0.00340821	0.00379861	0.504481	0.0034594	0.00364397	0.463694	0.00579897	0.00396056	0.0565517	0.00346792	0.00479233	0.0988124	0.00637724	0.00709855	0.0387734	0.00458547	0.00534733	0.0685714	0.00505255	0.00534395	0.0579176	0.00906871	0.00490809	0.0766259	0.0086514	0.00642943	0.0053952	0.00536599	0.00299596	0.0603113	0.179727	0.0110727	0.00886525	0.00830122	0.00414277	0.527968	0.249928	0.0243171	0.55861
AT1G07702	-	0	80	0.119891	0.00635324	0.00390117	0.125571	0.00427807	0.00213904	0.0221675	0.00110375	0.00339751	0.0577367	0.00541712	0.00212993	0.015873	0	0	0	0	0.00714286	0	0	0.00961538	0	0.00393701	0.00387597	0.00806452	0.00389105	0.0193798	0	0.00961538	0.00967742	0.0144928	0.00673401	0	0	0.00389105	0	0	0	0	0	0.00793651	0	0.16129	0.117949	0.00529101	0.175
AT1G07710	-	0	1711	0.639213	0.0046729	0.0046303	0.551765	0.00397667	0.00418094	0.630685	0.00334838	0.00440796	0.633196	0.00314713	0.00407456	0.569194	0.00480769	0.00336083	0.133916	0.00405268	0.0054279	0.148936	0.00195312	0.00495751	0.0281915	0.00375235	0.00451213	0.0936682	0.0100539	0.00901026	0.0641618	0.010598	0.0113323	0.0598802	0.00515873	0.00408035	0.0168563	0.000583431	0.00227766	0.0940594	0.0409357	0.00570012	0.0145833	0.00431655	0.0029201	0.656489	0.0787349	0.0183972	0.554237
AT1G07720	-	0	1798	0.0189976	0.00317151	0.00377732	0.0159167	0.0042	0.00372865	0.0263546	0.00406835	0.00368203	0.0214664	0.00353029	0.00290899	0.0168831	0.00306279	0.00337838	0.0150784	0.00662252	0.00636631	0.0147905	0.00210748	0.00611275	0.00655738	0.00573066	0.00389329	0.00540249	0.00145033	0.00429821	0.00720839	0.0058382	0.00310204	0.00314136	0.00493653	0.00386986	0.00781555	0.00150376	0.00323904	0.012037	0.00366748	0.00221076	0.0127226	0.00650759	0.0043201	0.0175277	0.00381194	0.00196319	0.0304569
AT1G07725	-	0	2471	0.0193131	0.00338762	0.00407983	0.0153502	0.00371569	0.0038427	0.0114057	0.00281338	0.00372551	0.0152105	0.00289146	0.00317322	0.0134865	0.00221729	0.00359583	0.00588235	0.00372902	0.00467817	0.0145555	0.00775194	0.00995295	0.0064395	0.00760456	0.00424344	0.0038674	0.00433088	0.00497397	0.00548303	0.00411862	0.00439464	0.00338448	0.00475668	0.00559198	0.00235479	0.00184843	0.00185859	0.00315292	0.00339559	0.00282916	0.00259336	0.000781861	0.00336064	0.00829694	0.00273411	0.00864808	0.00391645
AT1G07728	+	0	1894	0.0121354	0.00258816	0.0036934	0.0189379	0.00319976	0.00373611	0.0138085	0.00278884	0.00343492	0.0181293	0.00278901	0.00309584	0.0166113	0.000942507	0.00314555	0.00636943	0.00456621	0.00307911	0.0158582	0.00825206	0.0119483	0.00702576	0.00618238	0.00515381	0.00458878	0.00431499	0.00456621	0.00550875	0.0025227	0.00338491	0.00330761	0.00533096	0.0057073	0.00241721	0.00150773	0.00209766	0.00334448	0.00327869	0.00339905	0.00265076	0.00196271	0.00455789	0.00564016	0.00256191	0.0023678	0.00504202
AT1G07740	-	0	3066	0.217489	0.00402869	0.00405823	0.216323	0.00378088	0.00350231	0.182015	0.00376806	0.00349169	0.2354	0.00399718	0.00384551	0.209139	0.00533903	0.00536193	0.0397065	0.0127484	0.00798242	0.0441341	0.0115367	0.0136986	0.0178167	0.00973845	0.0105557	0.0285898	0.0076157	0.0106633	0.0176183	0.00341297	0.00448006	0.0199367	0.00897571	0.00890607	0.00529918	0.00356319	0.00304178	0.0259815	0.0209424	0.00241546	0.00119261	0.0405655	0.00359404	0.205314	0.0439866	0.0069299	0.129529
AT1G07730	-	0	1169	0.601742	0.00529217	0.00438947	0.601211	0.00344953	0.00395289	0.458379	0.00427639	0.00387191	0.629987	0.00430485	0.00443099	0.558719	0.00642398	0.00536324	0.0637409	0.0184932	0.0127146	0.0532374	0.00548948	0.00330989	0.0154346	0.00682927	0.00342231	0.0564924	0.00317965	0.00496278	0.0277311	0.00262881	0.00499405	0.035686	0.00776322	0.00531669	0.00242131	0.00238758	0.00248933	0.033389	0.012487	0.003305	0	0.00550206	0.000619963	0.585271	0.0627907	0.00972447	0.398714
AT1G07745	-	0	2284	0.137447	0.00529032	0.00427568	0.104665	0.00191347	0.00412549	0.136576	0.00367734	0.00429068	0.108571	0.00438471	0.00431216	0.064333	0.00475543	0.00404204	0.0361091	0.014359	0.0136857	0.0315513	0.0092707	0.0113522	0.0246839	0.00370523	0.00480954	0.0219479	0.00339806	0.00651286	0.016317	0.00255102	0.00492174	0.0394737	0.00494001	0.00421462	0.00227964	0.00218639	0.00343075	0.014437	0.0112285	0.00275527	0.0039604	0.00643317	0.00198085	0.11245	0.00910273	0.0125952	0.10793
AT1G07747	+	0	287	0.00171674	0.00384123	0.00307018	0.00204778	0.00201613	0.00305042	0.00412088	0.00208551	0.00455741	0.00476839	0.00575264	0.0039889	0.00900901	0	0.00357569	0	0.0166667	0.00643777	0.00662252	0	0.00383142	0.00712589	0.0037037	0.00502513	0	0.00440529	0.00294768	0.00468384	0	0.00498442	0	0	0.00466978	0.00198413	0.00595238	0.00248139	0.00813008	0.00591716	0.00225225	0	0	0.00214362	0	0.0136986	0.00621118	0
AT1G07750	-	0	1906	0.0454545	0.00404122	0.0041224	0.00117371	0.0032967	0.00388186	0.00354296	0.00252378	0.00350348	0.00325081	0.00379207	0.00386807	0.023845	0.00308008	0.00433276	0.00518807	0.00245499	0.00387597	0.00611995	0.00474308	0.0055517	0.0168634	0.00275482	0.00500291	0.00682927	0.00185759	0.00514835	0.0245184	0.00570125	0.00355349	0.0141468	0.0111173	0.0149994	0.0020562	0.00293255	0.00212993	0.00415512	0.0131926	0.00287632	0.00469484	0.00946372	0.00336172	0.00311526	0.0019685	0.00460829	0.00402414
AT1G07760	-	0	71	0.00277008	0.00181488	0.00732357	0.0021645	0.0084507	0.00582319	0.00607287	0.0026178	0.00626808	0.0018797	0.00245098	0.00618753	0	0	0.00660066	0.0119048	0.0078125	0.0060241	0	0	0	0	0.00995025	0.00197628	0.0265487	0	0.00840336	0	0	0.00551471	0.00689655	0	0.00714286	0	0.003861	0.0028169	0	0.00757576	0.00789474	0	0.00884956	0.00326797	0	0	0.00362319	0
AT1G07770	-	0	1377	0.0034965	0.0018917	0.00433894	0.0031746	0.00412326	0.00278577	0.00353982	0.00380862	0.00343454	0.0129985	0.0030896	0.00303095	0.00178891	0.00601685	0.00285122	0.00138504	0.00479386	0.00474129	0.00330579	0.00813008	0.00503018	0.0012837	0.00353357	0.00337079	0.011065	0.016791	0.0138348	0.00350058	0.00407498	0.00490036	0.00230681	0.0082713	0.00331472	0.00267142	0.00439422	0.00264306	0.00604839	0.00550964	0.00378898	0.00200803	0.00265957	0.00397163	0	0.00144928	0.00390879	0
AT1G07780	-	0	2621	0.179997	0.00410792	0.00417775	0.176297	0.00293144	0.00339016	0.180446	0.00367534	0.00413878	0.15673	0.00321219	0.00328496	0.165263	0.000645995	0.00282486	0.0234818	0.00143266	0.00432405	0.0255447	0.00383877	0.00480644	0.00884467	0.00254453	0.0048886	0.0218228	0.00560224	0.00500766	0.0191571	0.00642978	0.0085802	0.0198413	0.0064433	0.00530074	0.00617046	0.00187416	0.00243501	0.0305118	0.0497766	0.00380606	0.0017762	0.00600601	0.0045045	0.191312	0.0188679	0.0117917	0.144593
AT1G07790	+	0	728	0.00444972	0.00374007	0.00374938	0.00235929	0.00371156	0.00474195	0.00310988	0.00431499	0.00272688	0.00446296	0.00383877	0.00393352	0	0	0.00462351	0.00185529	0.00273973	0.00348635	0.00641026	0.00358423	0.0035461	0.00517598	0.00161551	0.00293148	0.0101138	0.00614754	0.00276571	0.00671141	0.00128866	0.0057323	0.00477555	0.00446429	0.000998668	0.00159236	0.00384123	0.00160815	0.00371058	0	0.00134862	0.00182149	0	0.0034662	0.0017094	0.00251889	0.00512492	0
AT1G07795	+	0	681	0.00234329	0.00837258	0.00377998	0.00306357	0.00231481	0.00342425	0.0050267	0.00605061	0.00479744	0.00308276	0.00328812	0.00308609	0.00168634	0.00623053	0.004095	0.0171429	0.0193548	0.0259239	0.00442478	0.00204082	0.00891365	0.0030303	0.0041841	0.00524934	0.002997	0.0056926	0.00498504	0.00252845	0.00218818	0.00584485	0.0144745	0.014218	0.0179823	0.0045819	0.00639659	0.00315729	0	0.0821918	0.0110594	0.00269542	0.0397022	0.00591716	0.00343643	0.00980392	0.00530035	0.00186567
AT1G07800	+	1	929	0.806997	0.344316	0.0612332	0.645306	0.0309135	0.0443446	0.557635	0.012012	0.0148577	0.713083	0.0936995	0.0529998	0.838095	0.342373	0.0834065	0.106173	0.0365359	0.0400418	0.133441	0.0266904	0.0449944	0.0272727	0.0083632	0.00997747	0.0731205	0.00471698	0.00419355	0.0765957	0.0282805	0.0201453	0.0718894	0.0387513	0.0334448	0.156329	0.184959	0.0334654	0.2713	0.381643	0.0685197	0.0612583	0.220217	0.0202544	0.856132	0.456	0.0523708	0.876374
AT1G07810	+	0	4492	0.441111	0.00446565	0.00408573	0.414657	0.00330396	0.00376509	0.366309	0.00359783	0.00347642	0.37761	0.00486291	0.00354307	0.364147	0.00776144	0.00447427	0.04019	0.00697954	0.00832925	0.0624164	0.00461894	0.00647193	0.0214266	0.00446263	0.0049057	0.0486536	0.0053307	0.00614302	0.0286131	0.00427433	0.00450146	0.0308934	0.00618093	0.00830601	0.00491256	0.00352877	0.00257121	0.0473908	0.194474	0.0117531	0.0081262	0.0467033	0.00475251	0.394211	0.235651	0.0210761	0.39752
AT1G07820	-	0	731	0.00534283	0.00468933	0.00259618	0.00288184	0.00523311	0.00403511	0.00328947	0.00404157	0.00316776	0.00426789	0.00315173	0.00372885	0	0.00340136	0.00429799	0.00322061	0.010142	0.00616698	0.00896861	0.00632911	0.00246914	0.00291545	0.00381679	0.00325468	0	0.00686106	0.00555556	0.00120773	0.00460829	0.00411946	0.0055991	0.00154799	0.00503187	0.00163666	0.00114679	0.00251762	0.00207469	0.0052356	0	0.00229358	0	0.00268097	0.00188679	0.0052356	0.000565931	0.00917431
AT1G07830	+	0	1414	0.0361277	0.00409347	0.00455021	0.00198484	0.00411197	0.0035791	0.0362856	0.00378332	0.00332121	0.0189566	0.00347947	0.00338014	0.0262557	0.00101112	0.00492459	0.0188261	0.00465549	0.00408719	0.0246479	0.00476569	0.00244499	0.0121951	0.00547945	0.00186722	0.0117994	0.00698413	0.0041643	0.0122775	0.00814332	0.0118443	0.0150922	0.00578035	0.00717996	0.000902935	0.00391389	0.00226501	0.0012987	0.0107914	0.00178317	0.0102669	0.00649351	0.00409716	0.0158924	0.00201613	0.00218069	0.0277078
AT1G07840	+	0	2622	0.125923	0.00455531	0.00365348	0.154351	0.00354017	0.003952	0.1074	0.00331578	0.00349016	0.151232	0.00371025	0.00357233	0.0885046	0.004313	0.00382409	0.00901578	0.00486618	0.00312989	0.00744417	0.00340136	0.00426382	0.0186294	0.00531915	0.00510806	0.0301003	0.00501253	0.00486514	0.0171569	0.00436001	0.00456151	0.0216186	0.00486787	0.0060143	0.002457	0.00172414	0.0026088	0.0244941	0.0115979	0.00261659	0	0.00197759	0.00357728	0.169307	0.00876168	0.00404463	0.173238
AT1G07850	+	0	1974	0.0371287	0.00344531	0.00373184	0.0166292	0.00391007	0.00340975	0.0192619	0.00339879	0.00413712	0.0096876	0.00260787	0.00318007	0.0373198	0.00283286	0.00174368	0.0137545	0.0174353	0.0129114	0.00220143	0.00559006	0.00445254	0.00311769	0.0035524	0.00389785	0.00333969	0.00219178	0.00707995	0.00622665	0.00351406	0.00462963	0.00168209	0.00389105	0.00409417	0.00148104	0.00462046	0.00226035	0	0.00318979	0.0025974	0.00676329	0.00533618	0.00327332	0.013567	0.00198807	0.00336168	0.00812183
AT1G07870	-	0	3284	0.090573	0.00347027	0.00429754	0.07812	0.00446805	0.00290298	0.0457723	0.00357012	0.00350053	0.0912908	0.003765	0.00348345	0.0489297	0.00119048	0.00274641	0.00473485	0.0052592	0.00453362	0.00719424	0.00207039	0.00524456	0.0124811	0.00798859	0.00623441	0.00932763	0.0067459	0.00492241	0.00773015	0.00420404	0.00339358	0.0116959	0.00862944	0.00861582	0.00205339	0.00411946	0.00293889	0.00322789	0.00709995	0.00293665	0.00111857	0.0034828	0.00317871	0.0882724	0.00422164	0.00299948	0.0851852
AT1G07860	-	0	520	0.00344234	0.00460829	0.00537914	0.00232468	0.00389105	0.00294619	0.00166113	0.00413534	0.00226543	0.00294659	0.00297816	0.00324197	0	0	0.00123916	0.00172117	0.00311526	0.00541272	0	0	0.00813609	0.00166113	0.00567376	0.00259067	0.00169205	0.00619195	0.00484765	0.00253485	0.00690449	0.00194932	0.0175258	0.0167286	0.0223818	0.000930233	0.00515464	0.00278552	0	0.00884956	0.00396432	0	0	0.00237718	0.00503778	0.00684932	0.000979432	0
AT1G07880	-	0	1733	0.0597205	0.00365981	0.00369885	0.0392247	0.00305297	0.00362987	0.0599164	0.00459067	0.00312956	0.0588483	0.00307778	0.00343623	0.039548	0.00531915	0.00450902	0.00471143	0.00580431	0.0055756	0.00343053	0.00593824	0.00442571	0.00902379	0.00459418	0.00724153	0.0027959	0.00239664	0.00447322	0.00685453	0.00455696	0.00515771	0.00464037	0.00535332	0.00335093	0.00172315	0.00395726	0.00232782	0.001443	0.186802	0.011846	0.00719424	0.0440771	0.00523877	0.0642336	0.0234934	0.0113185	0.0428016
AT1G07885	-	0	492	0.00212014	0.00437637	0.00401808	0.00503461	0.00414174	0.00300946	0.00441501	0.00336862	0.00323027	0.00210084	0.00128315	0.00481896	0	0	0.00181488	0.0118343	0.00477327	0.00412655	0.00248756	0.00202429	0.00312305	0	0.00441826	0.00322284	0.00255754	0.0040404	0.00351494	0.015444	0.0129702	0.00840336	0	0.00331675	0.00474934	0.00303951	0.00241255	0.0040146	0	0.0471204	0.0054902	0.00843882	0	0.00829493	0	0	0.00187617	0
AT1G07890	+	0	2335	0.00292612	0.00391029	0.00321022	0.00340186	0.00379485	0.00405351	0.00300451	0.00433263	0.00408741	0.00209928	0.0030584	0.00349333	0.00410678	0.00508351	0.00564617	0.00401875	0.00252143	0.00471907	0.00410397	0.00405063	0.00502216	0.00393507	0.00496454	0.0053443	0.00488069	0.005652	0.00497452	0.000473485	0.0036245	0.00347332	0.00331596	0.00329068	0.00554951	0.00134409	0.00232198	0.00316381	0.000845309	0.00136333	0.00168919	0.0024077	0.00250627	0.00414863	0.00963222	0.0107053	0.0128913	0.00377003
AT1G07900	+	0	1010	0.00352578	0.00341463	0.00343053	0.00395604	0.00481928	0.00419241	0.00417616	0.00497925	0.00328228	0.00711491	0.00159172	0.00304792	0.00193798	0	0.00327332	0.00573614	0.00854701	0.00585794	0	0.00688073	0.002331	0.00348432	0.00181818	0.00452294	0.00794702	0.00423131	0.00726435	0.00288184	0.00870827	0.00449721	0.00638978	0.0044843	0.00532463	0	0	0.00343887	0	0.00239234	0.00259665	0	0.00514139	0.00419539	0.00990099	0.00684932	0.00534045	0
AT1G07901	-	0	152	0.00738007	0	0.00148957	0.00198413	0.00757576	0.00216802	0.00236407	0.00854701	0.00326797	0.0019305	0	0.0020429	0	0	0.00387597	0	0	0.00214592	0	0	0.0181347	0.00724638	0	0.003663	0.00636943	0	0.00342466	0.0264901	0.04	0.0423453	0	0	0.00750751	0	0	0	0.0147059	0	0.00337838	0.010989	0	0.00262467	0	0	0.00470588	0
AT1G07910	+	0	9175	0.34622	0.00443572	0.00386586	0.342695	0.00372658	0.00380565	0.348804	0.00384899	0.00387956	0.339762	0.00344564	0.00331176	0.335024	0.00339468	0.00431399	0.0623977	0.00558252	0.00553959	0.0802529	0.00628931	0.00548565	0.0295414	0.00480584	0.00470479	0.0508563	0.00496002	0.00454233	0.0449079	0.00507798	0.00480439	0.0620929	0.0086408	0.00605933	0.00639312	0.00669936	0.00321549	0.0440285	0.136112	0.0136808	0.0052617	0.0471513	0.00816872	0.351951	0.111988	0.0152354	0.301749
AT1G07920	+	0	2475	0.0194288	0.00507233	0.00380608	0.00933967	0.00353488	0.00389446	0.00956161	0.00197239	0.00329725	0.0143102	0.00348598	0.00373839	0.0155172	0.00379507	0.0042796	0.00365764	0.00643604	0.00395833	0.00309598	0.00171086	0.00646024	0.00540541	0.0115883	0.0101988	0.00725013	0.00280741	0.0043573	0.011893	0.0145414	0.0128242	0.00635104	0.00258732	0.00441052	0.00194401	0.00175208	0.00204128	0.00409836	0.00386598	0.00328299	0.00834202	0.00246914	0.00368211	0.011045	0.00297915	0.00353982	0.0153341
AT1G07930	+	0	2546	0.0558997	0.00345605	0.00358704	0.0785908	0.00277043	0.00344132	0.0691267	0.00526763	0.00301748	0.0487897	0.00314656	0.00364116	0.0842311	0.00464253	0.00375094	0.00716332	0.0081864	0.0124356	0.00708104	0.00655977	0.00533096	0.00529101	0.00252398	0.00440344	0.00803213	0.00592885	0.00466455	0.00937647	0.0110132	0.00853213	0.0027907	0.00693481	0.00502191	0.00375811	0.00375811	0.00538329	0.00482625	0.00189753	0.00204956	0.001998	0.00262697	0.00312787	0.0501253	0.00303721	0.00440395	0.0380267
AT1G07940	-	0	2551	0.0043024	0.00278035	0.00418191	0.00335852	0.00352436	0.003003	0.00274977	0.0034751	0.0036241	0.00232513	0.0030086	0.00352884	0.00277008	0.00579151	0.00597713	0.00924214	0.0115098	0.0094392	0.00490677	0.00287356	0.00661221	0.0064	0.00844391	0.00573199	0.00540541	0.0015949	0.00452489	0.004	0.00341297	0.0040854	0.00443459	0.00486224	0.0036071	0.0031185	0.00297508	0.00281605	0.0027027	0.00199005	0.00206772	0.00331126	0.00437063	0.00272975	0.00447928	0.0043554	0.00526677	0.00357143
AT1G07950	-	0	1252	0.00391007	0.00374237	0.00365331	0.00192472	0.00235968	0.00393649	0.0018357	0.00396396	0.00424154	0.00316706	0.00489036	0.00324076	0.00601202	0.00310559	0.00346821	0.00289017	0.00334169	0.00388601	0.003276	0.00488145	0.00364194	0.00586265	0.00505051	0.00425184	0.00373483	0.00415512	0.00503637	0.00481928	0.00870647	0.00456175	0.00605536	0.00461437	0.00598585	0.00220994	0.00394218	0.00347264	0	0.00723764	0.00484932	0.0101781	0	0.00253521	0.00455927	0.00120482	0.00219092	0
AT1G07960	+	0	1993	0.0855653	0.00276753	0.00423575	0.0802116	0.00262624	0.00382425	0.0921565	0.00410798	0.00406896	0.100144	0.00310345	0.00375194	0.117949	0.00430725	0.00288184	0.015121	0.00266383	0.00443787	0.03125	0.00577201	0.00536823	0.00474684	0.00736648	0.0042562	0.00986842	0.0035461	0.00404341	0.0139427	0.00463548	0.00542835	0.00242326	0.00465333	0.00454545	0.00347021	0.000935162	0.00258952	0.0227882	0.0560311	0.00669958	0.00519481	0.00655977	0.00483092	0.0922659	0.00450113	0.00152646	0.0960549
AT1G07970	-	0	3342	0.446142	0.00493827	0.00454536	0.454829	0.00392208	0.00327238	0.453457	0.00361288	0.00367324	0.418898	0.00476773	0.00357671	0.344523	0.00526316	0.0029914	0.075179	0.00610687	0.00440072	0.125	0.0120062	0.00841499	0.0805369	0.00348345	0.00628601	0.0933197	0.00388098	0.0045745	0.0905387	0.0122393	0.00596275	0.0469854	0.00630782	0.00574354	0.0125392	0.00570835	0.00243776	0.0708661	0.188838	0.00836021	0.00969305	0.0435739	0.00467231	0.413322	0.286111	0.0288449	0.455952
AT1G07980	-	0	1762	0.0705382	0.0610335	0.0614108	0.0937973	0.0455487	0.0522167	0.0720249	0.0690197	0.0852345	0.0740691	0.064037	0.0618995	0.0903614	0.0558184	0.0531915	0.0166461	0.0138705	0.0141051	0.0343699	0.0153846	0.0194473	0.0134756	0.0165054	0.0194497	0.0138812	0.00872886	0.00894234	0.00863244	0.0484957	0.0380299	0.0354809	0.0469925	0.0347455	0.0180764	0.0455937	0.0194279	0.00753138	0.120168	0.0434249	0.0107705	0.0906012	0.016976	0.0708245	0.0247046	0.00675676	0.0438202
AT1G07985	+	0	750	0.00301508	0.00363636	0.00236247	0.00537634	0.00129702	0.00266756	0.0034965	0.00373134	0.00310938	0.00125052	0.00314301	0.00290319	0.00514139	0.00632911	0.00276702	0.00333333	0	0.00322711	0.00239234	0.00593472	0.00511771	0.00410959	0.00190476	0.00317909	0.00598802	0.00746269	0.00602196	0.00390625	0.00521739	0.00507009	0.00372671	0	0.00493899	0.00641026	0.00160772	0.00195804	0	0.00660066	0.00104384	0.00821918	0.0107914	0.00419664	0.00651466	0.0115385	0.00232558	0.0030581
AT1G07990	+	0	5981	0.402821	0.00430728	0.00438102	0.418086	0.00380244	0.00335022	0.426052	0.00439321	0.00405061	0.412588	0.00340549	0.00336357	0.410651	0.00559939	0.00340461	0.080805	0.00458333	0.00670017	0.115473	0.00357063	0.00459942	0.0675545	0.00685892	0.0070191	0.0846467	0.00926528	0.00924658	0.0827396	0.0221298	0.00822334	0.0718073	0.00584462	0.00517067	0.0169577	0.00340922	0.00259624	0.0738283	0.127539	0.00719709	0.00955531	0.0431484	0.00592962	0.439082	0.217483	0.0123349	0.385836
AT1G08000	-	0	1869	0.106531	0.00352175	0.00343491	0.0923525	0.00379593	0.00308259	0.0688117	0.00319489	0.00380301	0.0502134	0.00381679	0.00358102	0.0140351	0.004329	0.00533333	0.00795756	0.00472973	0.00405007	0.00604595	0.00361533	0.00494089	0.00578035	0.00396376	0.00240793	0.00772201	0.00327869	0.00326612	0.0063762	0.00335008	0.00452885	0.00354296	0.00579252	0.00529716	0.00508259	0.00147984	0.00258122	0.00566038	0.00221239	0.00374032	0.00404313	0.00520833	0.00298174	0.117571	0.00279916	0.00430339	0.0549898
AT1G08005	+	0	167	0.00401606	0.00637959	0.00409277	0.00656814	0.0039267	0.00452646	0.00645161	0.00176678	0.00329877	0.00489396	0.0027027	0.0048376	0.0119048	0.010101	0.00265957	0.0102041	0.0175439	0	0.00653595	0	0.00266667	0	0.00980392	0.00133869	0.00617284	0	0.00132802	0	0	0.00460299	0	0	0.00272851	0	0	0.00633914	0.0151515	0	0.00331126	0.0103093	0	0.0045977	0.028169	0	0.00203252	0
AT1G08010	-	0	2121	0.21802	0.00457903	0.00447581	0.229436	0.00341297	0.00331995	0.19796	0.00365939	0.00387233	0.211796	0.00333498	0.00356253	0.199176	0.0039032	0.00447883	0.00671892	0.00437397	0.00516325	0.00884956	0.00455927	0.00251046	0.031759	0.00378251	0.00455049	0.049239	0.0131827	0.0123859	0.0213205	0.00512013	0.00337801	0.0214656	0.00337695	0.00330146	0.0013132	0.00414079	0.00253091	0.00566572	0.00613968	0.005997	0.00440529	0.00605013	0.00266785	0.232713	0.0246305	0.0123566	0.148585
AT1G08030	-	0	3749	0.239104	0.00269237	0.00379359	0.2266	0.00403502	0.00341217	0.22254	0.00384441	0.00340188	0.213924	0.00397387	0.00363193	0.180341	0.00374933	0.00261267	0.0128548	0.00331126	0.00473102	0.0188071	0.00496373	0.00380084	0.0103348	0.00445186	0.00444418	0.0225246	0.00465658	0.00532393	0.0155797	0.00682236	0.00381943	0.0111188	0.00691871	0.00771499	0.00270051	0.0070922	0.00274966	0.0127932	0.034965	0.00309628	0.00291971	0.0142018	0.00296493	0.243527	0.0453914	0.00920707	0.215622
AT1G08032	+	0	192	0.00724638	0	0.00603969	0	0	0.00428266	0.0111732	0	0.00436967	0	0	0.00399886	0	0	0.00352113	0	0	0.00170068	0	0.0263158	0.00616333	0.0217391	0	0.00682594	0	0	0.00295858	0	0	0.00268817	0.0377358	0.0212766	0.0360874	0	0	0.00585223	0	0	0.00424328	0	0	0.004158	0	0	0	0
AT1G08035	+	0	747	0.0707434	0.00574949	0.00513567	0.00248756	0.00553301	0.00257496	0.00341491	0.00558179	0.00345298	0.0551967	0.00298396	0.00326928	0.00331126	0.00584795	0.00630252	0.00694444	0.00425532	0.00448967	0.004914	0.00525394	0.008726	0.0045045	0.00814332	0.00645161	0.00223714	0.00634921	0.00341509	0	0.00504414	0.00572363	0	0.00970874	0.00658858	0	0.00217865	0.00292266	0.0451128	0.204938	0.00620476	0.0056338	0.111328	0.00923324	0.00311526	0.00808625	0.00438596	0.00330033
AT1G08040	-	0	3422	0.187418	0.00496221	0.00442356	0.210263	0.00392597	0.00358825	0.167864	0.00336157	0.00342679	0.211094	0.00365249	0.00355003	0.138723	0.00347913	0.00326531	0.055082	0.00791466	0.00747299	0.0451178	0.00662252	0.00430466	0.0284796	0.00987306	0.00920192	0.045385	0.00404749	0.00516171	0.0392328	0.0129503	0.00680389	0.0299107	0.00441068	0.00427125	0.00434928	0.0089748	0.00396487	0.0217597	0.0975365	0.00906863	0.00560448	0.0982104	0.00780508	0.168644	0.0761817	0.0102408	0.167954
AT1G08050	-	0	2591	0.00311446	0.00330797	0.00373062	0.00344212	0.00422739	0.00409714	0.00290463	0.00413101	0.00385783	0.00814407	0.00321188	0.00342113	0.00280374	0.00305344	0.00423257	0.00488998	0.00301963	0.00515152	0.00276625	0.00573394	0.00450216	0.00341006	0.00452962	0.00414849	0.00342466	0.00363636	0.00498635	0.0164791	0.00680029	0.0104144	0.0105708	0.0107847	0.0106769	0.00352526	0.00126807	0.00263158	0.00438596	0.00906736	0.00265101	0.00405186	0.00517751	0.00469484	0.00349895	0.00388098	0.00358209	0.015891
AT1G08060	-	0	9342	0.476526	0.00436207	0.00410096	0.475317	0.00401712	0.00352874	0.442862	0.00412376	0.00364166	0.491612	0.00397643	0.00382027	0.442458	0.0037556	0.00316191	0.0674374	0.00683329	0.00641947	0.0972159	0.00688168	0.00556854	0.0601129	0.00668821	0.0053289	0.0780549	0.00567868	0.00621017	0.0647415	0.00454233	0.00499323	0.0715404	0.00748554	0.00673072	0.00842665	0.00716933	0.00286514	0.0961106	0.334729	0.0319712	0.00564537	0.0425758	0.00553097	0.461583	0.305698	0.0425965	0.441941
AT1G08065	-	0	1807	0.00143781	0.00581837	0.00400897	0.00295546	0.00549954	0.00345525	0.00373281	0.00271739	0.00431219	0.00334712	0.00209293	0.00331263	0.00294118	0	0.00384304	0.000985222	0.00308325	0.00548816	0.0086741	0.00492611	0.00348736	0.00636436	0.0061082	0.00430433	0.00650558	0.00878049	0.0054104	0.00495458	0.00333056	0.00307868	0.00207182	0.00530303	0.0052806	0.00472193	0.00713502	0.00383848	0.00145138	0	0.00255754	0	0.0104634	0.00470636	0.00284495	0.00578871	0.00341491	0
AT1G08070	-	0	2413	0.108543	0.00440686	0.00490469	0.133178	0.00367436	0.0038613	0.113856	0.00330657	0.00396782	0.0925724	0.0044097	0.00353231	0.162117	0.00280505	0.00533374	0.0178444	0.00446927	0.00370325	0.02118	0.00183599	0.00601765	0.00998502	0.00375313	0.00539727	0.0118863	0.00483942	0.00406425	0.00970378	0.00628667	0.00507193	0.0198113	0.00729927	0.00943878	0.00232558	0.00309249	0.00331717	0.0105949	0.0076442	0.00257498	0.00536673	0.00296296	0.00380108	0.144953	0.0103858	0.0032457	0.121893
AT1G08080	-	0	1555	0.00388444	0.00495777	0.0041306	0.00400623	0.00357079	0.0039221	0.00383215	0.00404355	0.00381747	0.00562746	0.00360523	0.00388671	0.010279	0.00110497	0.00430152	0.00104384	0.00267618	0.00467212	0.00618047	0.00213447	0.00371816	0.00156495	0.0038835	0.00455076	0.0140389	0.0176565	0.0143966	0.00540123	0.00416419	0.00490998	0.00463822	0.00980392	0.00488578	0.00241546	0.00152284	0.00147289	0.00486027	0.0190572	0.00337711	0.00626959	0.00588235	0.00363224	0.00149254	0.00923788	0.00550731	0.0164745
AT1G08090	+	0	2088	0.0265892	0.00283889	0.00407368	0.0037873	0.00404968	0.00393047	0.0188	0.00278862	0.00384755	0.00221883	0.00443748	0.00295165	0.0223214	0.00631313	0.00319387	0.00638298	0.00398142	0.00326637	0.00639488	0.00526316	0.006614	0.0092233	0.00758252	0.00743243	0.00200535	0.00414692	0.00455192	0.00430339	0.00465357	0.00494171	0.00460123	0.003861	0.0051294	0.00280899	0.00291451	0.00305735	0.0010142	0.000881834	0.00203114	0.0020141	0.00513259	0.00395604	0.0293399	0.00224888	0.00431965	0.0138249
AT1G08100	-	0	1950	0.00722181	0.00437048	0.00413547	0.0126925	0.00177219	0.0033066	0.00291333	0.00321867	0.00448589	0.00266215	0.00358328	0.00368155	0.00999092	0.00312175	0.00440643	0.00529451	0.00310078	0.00367647	0.00143472	0.00465839	0.00447857	0.0117206	0.0100211	0.0100275	0.0052506	0.00321888	0.00379001	0.00626679	0.00400601	0.00416163	0.00485866	0.00598802	0.00527913	0.00301296	0.00265252	0.00310366	0.00188147	0.00104384	0.00408719	0.0081716	0.00750268	0.00266509	0.00383142	0.00433369	0.0032769	0.00227273
AT1G08105	-	1	3091	0.819171	0.551489	0.14667	0.732191	0.0239428	0.0313631	0.729361	0.0204417	0.0197539	0.826438	0.364205	0.124796	0.80067	0.611321	0.175506	0.0834879	0.00725446	0.00465371	0.154916	0.012987	0.00821918	0.0866084	0.00827749	0.00762254	0.117735	0.0101667	0.00864085	0.183735	0.189942	0.0355114	0.165486	0.25364	0.0266075	0.386895	0.58627	0.137745	0.317251	0.552448	0.151072	0.268382	0.48926	0.100258	0.841965	0.506993	0.107959	0.84453
AT1G08110	+	0	2603	0.195903	0.00364449	0.00383294	0.227015	0.00460688	0.00336737	0.232363	0.00358462	0.0036949	0.231833	0.00316101	0.00374291	0.159514	0.00541272	0.00389329	0.0396975	0.00530786	0.00517261	0.0688379	0.00397501	0.00505433	0.0528592	0.00953137	0.00992765	0.0481283	0.00283516	0.00551787	0.032539	0.00819978	0.00519818	0.0345291	0.00945798	0.00477289	0.0023088	0.00175571	0.00216582	0.041828	0.0321186	0.00455337	0.00929368	0.0085531	0.0031343	0.25	0.0437804	0.00373076	0.239875
[truncated: 32,513 more rows]
[truncated: 2 more columns]

## Sheet: WGBS_Fig5
gene	ori	te	length	WT_mCG	WT_mCHG	WT_mCHH	ibm1_mCG	ibm1_mCHG	DDM1ibm1_mCHH	ddm1_mCG	ddm1_mCHG	ddm1_mCHH	ddm1_ibm1_mCG	ddm1_ibm1_mCHG	ddm1_ibm1_mCHH
[truncated: 33,323 more rows]

[truncated: 1 more sheets: RNAseq_Fig2e]
